# Supplementary material for: Demographic history and genomics of local adaptation in blue tit populations
Source: Evol Appl. 2020 Jul 14;13(6):1145–65. doi: 10.1111/eva.13035 (PMC7359843; doi:10.1111/eva.13035)
Supplement: Supplementary file 12 — Table S1‐S12 [file EVA-13-1145-s012.xlsx]

## Sheet: SuppTable1
Table S1. Alignment statistics for each individual.		Pop	Individual-ID	Number-of-raw-reads	Number-of-mapped-reads	Percentage-of-mapped-reads	Read-depth-mapping
		B3E	1	7462637	6823160	0.91431	65.3088
		B4E	2	4797730	4480638	0.933908	42.9196
		B4E	3	4773928	4476497	0.937697	42.6968
		B3E	4	7316865	6804711	0.930004	65.183
		B4E	5	4811539	4480781	0.931257	42.6182
		B3E	6	7469775	6835460	0.915082	64.8475
		B3E	7	7246041	6746082	0.931002	64.6946
		A1D	8	22226312	20618306	0.927653	194.305
		B3E	9	7346552	6882124	0.936783	64.5233
		B3E	10	7061310	6598475	0.934455	64.2201
		B3E	11	7211779	6656562	0.923012	64.1478
		A1D	12	14137454	13250067	0.937231	127.611
		A1D	13	13544521	12214867	0.901831	113.248
		A1D	14	12199489	11096901	0.90962	104.776
		B4D	15	6030453	5639145	0.935111	54.4214
		B4E	16	4722598	4419873	0.935899	42.3594
		B4E	17	4726519	4425179	0.936245	42.3449
		B4D	18	6332460	5765481	0.910465	54.2681
		B4D	19	6119538	5676594	0.927618	54.1794
		B4E	20	4904524	4601022	0.938118	42.2872
		B4E	21	4656661	4356772	0.9356	42.1673
		B4E	22	4785366	4497567	0.939859	42.0637
		B3E	23	7304686	6860523	0.939195	64.1085
		B4D	24	6066743	5595541	0.92233	53.9436
		B3E	25	7198688	6703585	0.931223	63.6355
		B4E	26	4662493	4344892	0.931882	41.9514
		B4E	27	4636448	4341662	0.93642	41.948
		B4E	28	4715770	4418159	0.93689	41.8492
		B4E	29	4651763	4347370	0.934564	41.7568
		B4E	30	4592834	4285823	0.933154	41.6838
		B4E	31	4692617	4372382	0.931758	41.6009
		B4E	32	4690424	4404937	0.939134	41.5487
		B4D	33	6029624	5598333	0.928471	53.5666
		B4E	34	4622073	4324907	0.935707	41.4258
		B4E	35	4632255	4350015	0.939071	41.3746
		B3E	36	7110299	6626520	0.931961	63.4531
		B3E	37	7218570	6685404	0.92614	63.3479
		B3E	38	6941592	6503277	0.936857	63.2957
		B4E	39	4766483	4428600	0.929113	41.3332
		B4D	40	6051202	5617751	0.928369	53.5151
		B4E	41	4672226	4386038	0.938747	41.0927
		B4D	42	5992721	5590478	0.932878	53.3565
		B4E	43	4615923	4353612	0.943173	40.9783
		A1D	44	11639252	10550977	0.9065	97.2859
		A1D	45	11421732	10397286	0.910307	96.3428
		A1D	46	10849947	9985853	0.92036	95.6214
		B4E	47	4550059	4248461	0.933716	40.8501
		B4E	48	4678790	4367822	0.933537	40.6998
		B4E	49	4720805	4436394	0.939754	40.6297
		B4D	50	5911563	5515302	0.932968	53.135
		B4D	51	5916574	5534725	0.935461	52.9354
		B4E	52	4476966	4186011	0.935011	40.5733
		B4E	53	4587903	4278332	0.932525	40.5597
		B4E	54	4459302	4199495	0.941738	40.3838
		B4E	55	4457576	4176202	0.936877	40.3004
		B4D	56	5906304	5488225	0.929215	52.1452
		B4E	57	4465057	4174048	0.934825	40.1478
		A1D	58	11065050	10061205	0.909278	94.5507
		B4D	59	5758382	5385253	0.935202	51.3924
		B4D	60	5696007	5291124	0.928918	50.4205
		B4D	61	5512130	5137410	0.932019	50.2602
		B4D	62	5636672	5272203	0.93534	50.2591
		B4D	63	5697949	5325955	0.934714	50.0824
		B4D	64	5666073	5263551	0.928959	50.0239
		A1D	65	10909089	9922223	0.909537	94.549
		B3E	66	7225733	6696293	0.926729	63.2005
		B4D	67	5648900	5237810	0.927227	49.7448
		B4D	68	5602444	5204638	0.928994	49.69
		B4D	69	5560931	5196076	0.93439	49.6422
		B4D	70	5519582	5153921	0.933752	49.435
		B4E	71	4528331	4214319	0.930656	40.1343
		B4E	72	4549242	4256782	0.935712	39.9474
		B4E	73	4370892	4090393	0.935826	39.8181
		B4D	74	5408650	5056569	0.934904	49.0981
		B4D	75	5550673	5174258	0.932186	49.0511
		A1D	76	10773674	9824481	0.911897	93.1712
		A1D	77	10365669	9598480	0.925988	90.7302
		A1D	78	10392640	9510760	0.915144	90.5834
		A1D	79	10555210	9582014	0.907799	89.3245
		B4D	80	5560437	5157156	0.927473	48.9662
		B4E	81	4388713	4096727	0.933469	39.6196
		B4D	82	5651559	5252532	0.929395	48.9218
		B4E	83	4461635	4176821	0.936164	39.5208
		B3E	84	7041492	6537892	0.928481	62.9289
		B3E	85	7129626	6576167	0.922372	62.4847
		B3E	86	7008103	6531338	0.931969	62.3018
		B3E	87	7016517	6466473	0.921607	62.056
		B3E	88	7088517	6578139	0.927999	61.8375
		B3E	89	6932107	6373399	0.919403	61.3953
		B3E	90	6915313	6401954	0.925765	61.3682
		A1D	91	10406076	9452783	0.908391	89.2791
		A1D	92	10357798	9513368	0.918474	89.2325
		B3E	93	6875597	6398727	0.930643	61.3187
		A1D	94	10221191	9493593	0.928815	89.0884
		A1D	95	10157718	9291386	0.914712	88.4323
		A1D	96	9740871	8943078	0.918098	86.4242
		B3E	97	7141681	6506324	0.911035	61.2667
		B3E	98	7003073	6459484	0.922379	61.2293
		B3E	99	6963104	6451568	0.926536	60.9839
		B3E	100	6896650	6399368	0.927895	60.9791
		B4D	101	5397758	5048539	0.935303	48.6271
		B4E	102	4512816	4191389	0.928775	39.4232
		B4D	103	5427957	5043026	0.929084	48.384
		B4D	104	5431282	5066902	0.932911	48.3475
		B3E	105	6811007	6336801	0.930377	60.9767
		B3E	106	6902015	6368481	0.922699	60.8624
		B3E	107	6769361	6309728	0.932101	60.8485
		B3E	108	6839008	6342057	0.927336	60.4416
		B4D	109	5360057	5010159	0.934721	48.1641
		B4D	110	5668919	5256562	0.92726	47.7577
		B4E	111	4494582	4217692	0.938395	39.3696
		B4D	112	5347957	4999025	0.934754	47.4829
		B4E	113	4475883	4171738	0.932048	39.1758
		B4E	114	4471873	4202313	0.939721	39.1693
		B4E	115	4458910	4157253	0.932347	39.0397
		B4D	116	5228024	4881739	0.933764	47.3888
		B4D	117	5297004	4927583	0.930259	47.2726
		B4D	118	5181940	4830790	0.932236	46.7288
		B4E	119	4282571	4003462	0.934827	38.9015
		A1D	120	9811161	8978671	0.915149	85.6413
		A1D	121	9668020	8852511	0.915649	84.7611
		A1D	122	10004451	9101961	0.909791	84.0019
		A1D	123	9531782	8703379	0.91309	83.0423
		A1D	124	9380835	8708109	0.928287	82.9469
		A1D	125	9540961	8816525	0.924071	82.8322
		A1D	126	9601274	8875953	0.924456	82.7498
		A1D	127	9464152	8634423	0.912329	82.1034
		A1D	128	9117213	8476521	0.929727	80.7115
		A1D	129	9004989	8274062	0.918831	79.2431
		A1D	130	9023758	8354337	0.925816	79.2057
		A1D	131	9396718	8469505	0.901326	78.9084
		A1D	132	8835395	8223357	0.930729	78.8261
		B4D	133	5414383	4422468	0.8168	46.6849
		B4E	134	4311183	4022392	0.933014	38.7419
		B4D	135	5214345	4865215	0.933044	46.6292
		B4E	136	4406509	4093721	0.929017	38.7311
		B4E	137	4306644	3988852	0.926209	38.6304
		B4E	138	4309841	4022197	0.933259	38.6222
		B3E	139	6818592	6320789	0.926993	60.123
		B3E	140	6664602	6191547	0.92902	59.4489
		B4D	141	5252667	4914976	0.935711	46.5313
		B4D	142	5342066	4962239	0.928899	46.4181
		B4D	143	5177358	4829240	0.932761	46.2506
		B4D	144	5179752	4827269	0.93195	46.2091
		B4D	145	5102183	4765927	0.934096	46.0615
		B4D	146	5266370	4899733	0.930381	46.0255
		B4D	147	5056971	4733658	0.936066	45.8712
		B4D	148	5266945	4894590	0.929303	45.7935
		B4D	149	5087663	4749506	0.933534	45.7891
		B4E	150	4416393	4131534	0.9355	38.5861
		B4E	151	4351091	4051437	0.931131	38.5566
		B4E	152	4403279	4096605	0.930353	38.5555
		B4D	153	5020107	4692124	0.934666	45.4895
		B4D	154	5106719	4763613	0.932813	45.4239
		B4D	155	5152183	4821175	0.935754	45.0621
		B4D	156	5063499	4731524	0.934438	45.0047
		B4D	157	5024279	4693693	0.934202	44.8545
		B4E	158	4320736	4053046	0.938045	38.4595
		B4E	159	4319325	4060026	0.939968	38.3894
		B4E	160	4395796	4089097	0.930229	38.3633
		B3E	161	6720894	6257127	0.930996	59.4161
		B3E	162	6675855	6220871	0.931846	59.2311
		B3E	163	6690086	6229478	0.931151	59.1193
		B3E	164	6613211	6164087	0.932087	58.9134
		B3E	165	6607488	6152102	0.93108	58.8326
		B4D	166	5161639	4834983	0.936715	44.808
		B4E	167	4244360	3965105	0.934206	38.2402
		B3E	168	6657355	6161820	0.925566	58.6694
		B3E	169	6623431	6164774	0.930752	58.5801
		B4D	170	4903104	4583639	0.934844	44.4658
		B3E	171	6472324	6051272	0.934946	58.2229
		B3E	172	6425783	6010319	0.935344	58.0676
		B3E	173	6560395	6051042	0.922359	57.5862
		B3E	174	6354397	5957358	0.937517	57.4707
		B3E	175	6584367	6105463	0.927267	57.4574
		B3E	176	6460959	6014332	0.930873	57.2351
		B3E	177	6313451	5927816	0.938919	56.9097
		B3E	178	6507853	5996640	0.921447	56.8492
		B4D	179	4879115	4566599	0.935948	43.9776
		B4D	180	4979309	4637211	0.931296	43.8413
		B4D	181	4853659	4532417	0.933814	43.7991
		B3E	182	5186110	4842909	0.933823	56.7714
		B4E	183	4154021	3894229	0.93746	38.1858
		B4E	184	4220631	3968925	0.940363	38.1401
		B4E	185	4509549	3998723	0.886723	38.0725
		B4E	186	4246724	3974877	0.935987	38.0106
		B4D	187	4786131	4469075	0.933755	43.6408
		B3E	188	6380398	5948763	0.93235	56.5448
		B4E	189	4268048	4022958	0.942576	37.9215
		B4E	190	4261827	3995486	0.937505	37.8838
		B4E	191	4199495	3925762	0.934818	37.8719
		A1D	192	9364161	8414506	0.898586	78.8002
		A1D	193	9041956	8315411	0.919647	78.5986
		B4D	194	4781000	4469051	0.934752	43.2769
		B4D	195	4826765	4497933	0.931873	43.1587
		B4D	196	4910402	4604729	0.93775	43.1031
		B4D	197	4901472	4584767	0.935386	42.9814
		B4D	198	4786456	4482087	0.93641	42.9793
		A1D	199	8922652	8283710	0.928391	78.5933
		A1D	200	8703029	8117313	0.9327	78.5612
		A1D	201	9289434	8396802	0.903909	78.5262
		A1D	202	8850385	8218546	0.928609	78.0433
		A1D	203	9444402	8441311	0.89379	77.9131
		A1D	204	8595782	8018038	0.932787	77.5871
		A1D	205	8854123	8203543	0.926522	77.3506
		A1D	206	9010558	8205278	0.910629	76.4505
		B3E	207	6268641	5853253	0.933736	56.3845
		B4E	208	4217565	3938909	0.93393	37.8663
		B3E	209	6674761	6244031	0.935469	56.3386
		B4E	210	4274251	4025108	0.941711	37.8572
		B3E	211	6387129	5972414	0.93507	56.0175
		B3E	212	6317762	5873655	0.929705	56.0173
		B4E	213	4272177	3983882	0.932518	37.8269
		B3E	214	6248158	5837064	0.934206	55.9739
		B3E	215	6336390	5881777	0.928254	55.7965
		B3E	216	6312575	5877014	0.931001	55.7884
		B3E	217	6273758	5874701	0.936393	55.5694
		B3E	218	6157556	5745374	0.933061	55.3223
		B3E	219	6376492	5820974	0.91288	54.9634
		A1D	220	8692636	7967991	0.916637	76.2715
		A1D	221	8783114	7965490	0.90691	75.5085
		A1D	222	8667241	7975132	0.920147	75.4286
		A1D	223	8729899	7941068	0.90964	75.2096
		A1D	224	8892935	8050081	0.905222	75.1455
		A1D	225	8852325	8019896	0.905965	75.0815
		A1D	226	8500948	7814305	0.919227	74.7255
		A1D	227	8554990	7864906	0.919335	74.5786
		B3E	228	6079657	5666666	0.93207	54.7485
		A1D	229	8846981	8023434	0.906912	74.4041
		A2D	230	8188290	7556279	0.922815	72.7789
		A2D	231	8559393	7783815	0.909389	72.6193
		A2D	232	8198239	7539854	0.919692	72.5944
		A2D	233	8343624	7738868	0.927519	72.5852
		A2D	234	8283388	7607203	0.918369	72.3769
		A2D	235	8240857	7627029	0.925514	72.2439
		A2D	236	8273900	7666413	0.926578	72.1247
		A1D	237	8808538	7962661	0.903971	74.116
		A1D	238	8700393	7885114	0.906294	74.0522
		A1D	239	8855963	7937795	0.896322	73.9863
		A1D	240	8617840	7843914	0.910195	73.5926
		A1D	241	8757469	7924314	0.904863	73.5302
		B3E	242	6292491	5841890	0.928391	54.6008
		A1D	243	8412364	7721790	0.91791	73.3985
		A1D	244	8449521	7728698	0.914691	73.3894
		A1D	245	8332040	7692567	0.923251	73.3397
		B5D	246	4181208	3911746	0.935554	37.813
		B5D	247	4226984	3950561	0.934605	37.6696
		B5D	248	4156762	3879526	0.933305	37.6424
		B5D	249	4310966	4053907	0.940371	37.5063
		B5D	250	4199410	3914764	0.932218	37.443
		A1D	251	8618405	7832698	0.908834	73.1846
		B6E	252	3015992	2820051	0.935033	27.4322
		B5D	253	4171738	3890602	0.932609	37.436
		B5D	254	4265041	3982798	0.933824	37.2908
		B5D	255	4124753	3850441	0.933496	37.1204
		B5D	256	4108428	3866070	0.94101	36.992
		B5D	257	4234791	3940535	0.930515	36.9817
		B5D	258	4125740	3894055	0.943844	36.9781
		B5D	259	4071407	3795807	0.932308	36.7865
		B5D	260	4123377	3857739	0.935578	36.7049
		B5D	261	4166585	3915534	0.939747	36.6488
		B5D	262	4107392	3830709	0.932638	36.4997
		B5D	263	4010024	3733934	0.93115	36.406
		B5D	264	4067577	3816498	0.938273	36.2512
		B5D	265	3950597	3696213	0.935609	36.147
		B5D	266	4037992	3773572	0.934517	36.0119
		B5D	267	3999607	3773837	0.943552	35.9898
		B5D	268	4086583	3808459	0.931942	35.9801
		B5D	269	4011824	3748890	0.93446	35.9195
		B5D	270	4011821	3746488	0.933862	35.7676
		B5D	271	3875692	3629366	0.936443	35.7359
		B5D	272	3918365	3661807	0.934524	35.5853
		B5D	273	3991003	3724472	0.933217	35.5809
		B5D	274	3949207	3700259	0.936963	35.5611
		B5D	275	3931102	3679802	0.936074	35.4401
		B5D	276	4036885	3795846	0.940291	35.1873
		B5D	277	3955318	3712852	0.938699	35.1642
		B5D	278	3943402	3676914	0.932422	35.1138
		B5D	279	3909245	3650910	0.933917	35.0945
		B5D	280	3859393	3612422	0.936008	35.0728
		B5D	281	3949717	3718784	0.941532	34.9911
		B5D	282	3875439	3614930	0.932779	34.7907
		B5D	283	3807399	3547211	0.931663	34.7259
		A2D	284	7970027	7439180	0.933395	71.7426
		A2D	285	8100016	7471559	0.922413	71.6433
		A2D	286	8130253	7570056	0.931097	71.1048
		A2D	287	8234713	7471635	0.907334	70.7961
		A2D	288	8044079	7407298	0.920839	70.5041
		A2D	289	8027853	7347580	0.915261	70.4934
		A2D	290	7972577	7302037	0.915894	70.0939
		A2D	291	8049132	7448606	0.925392	70.0377
		A2D	292	8143706	7426162	0.91189	69.843
		A2D	293	7963503	7291607	0.915628	69.8078
		A2D	294	7943171	7266625	0.914827	69.5658
		A2D	295	8102512	7364172	0.908875	69.5602
		A2D	296	7915673	7276756	0.919285	69.5325
		A2D	297	6845360	6265674	0.915317	69.4207
		A2D	298	7736040	7190613	0.929495	69.4144
		A2D	299	7922101	7338898	0.926383	69.2749
		A2D	300	7812348	7182442	0.91937	69.2338
		A2D	301	7834889	7240237	0.924102	68.9543
		A2D	302	7687179	7160322	0.931463	68.8216
		A2D	303	7731393	7174584	0.927981	68.6439
		A2E	304	7878275	7247163	0.919892	68.635
		A2E	305	7840093	7222524	0.921229	68.5982
		A2E	306	7815441	7249786	0.927623	68.595
		A2E	307	7917459	7232583	0.913498	68.4745
		A2E	308	7539611	7060457	0.936448	68.2436
		A2E	309	8012813	7268774	0.907144	68.2004
		A2E	310	7613167	7072098	0.92893	67.9389
		A2E	311	7576276	7055146	0.931216	67.815
		A2E	312	7725929	7187670	0.930331	67.7768
		A2E	313	7515894	7006160	0.932179	67.6509
		A2E	314	7696380	7087122	0.920838	67.2898
		A2E	315	7524230	7004812	0.930967	67.1675
		A2E	316	7632936	7081622	0.927772	67.1046
		A2E	317	7759808	7059552	0.909759	67.024
		A2E	318	7505358	6932048	0.923613	66.9679
		A2E	319	7515942	6923606	0.921189	66.7784
		A2E	320	7445754	6912653	0.928402	66.4243
		A2E	321	7485911	6887683	0.920086	66.3407
		A2E	322	7630342	7076610	0.92743	66.2404
		A2E	323	7461521	6843197	0.917132	66.0101
		A2E	324	7594980	6954544	0.915676	65.8525
		A2E	325	7483044	6868585	0.917886	65.7823
		A2E	326	7312199	6827824	0.933758	65.6412
		A2E	327	7354464	6882290	0.935798	65.4473
		B5E	328	3782684	3539653	0.935752	34.2439
		B5E	329	3838192	3583297	0.93359	33.8815
		B5E	330	3742019	3492381	0.933288	33.8092
		B5E	331	3718703	3507681	0.943254	33.6378
		B5E	332	3712462	3477626	0.936744	33.6077
		B5E	333	3667616	3427809	0.934615	33.4281
		B5E	334	3638177	3406472	0.936313	33.4233
		B5E	335	3764335	3548722	0.942722	33.4221
		B5E	336	3803587	3542456	0.931346	33.2356
		B5E	337	3656451	3417887	0.934755	33.092
		B5E	338	3635178	3400551	0.935457	33.0526
		B5E	339	3689115	3445785	0.934041	33.0525
		B5E	340	3698194	3478021	0.940465	32.8767
		B5E	341	3608679	3378142	0.936116	32.8193
		B5E	342	3758340	3506082	0.93288	32.8031
		B5E	343	3601109	3370859	0.936061	32.7883
		B5E	344	3669886	3455097	0.941473	32.7287
		B5E	345	3633120	3393937	0.934166	32.6937
		B5E	346	3590122	3346144	0.932042	32.3895
		B5E	347	3610344	3368319	0.932963	32.3437
		B5E	348	3643388	3427580	0.940767	32.1409
		B5E	349	3583713	3376012	0.942043	32.1393
		B5E	350	3646680	3431496	0.940992	32.0033
		B5E	351	3532957	3304987	0.935473	31.9945
		B5E	352	3664018	3443128	0.939714	31.9816
		B5E	353	3623057	3400945	0.938695	31.93
		B5E	354	3561592	3347248	0.939818	31.7582
		B5E	355	3463421	3244131	0.936684	31.7336
		B5E	356	3431674	3222048	0.938914	31.6166
		B5E	357	3571345	3366546	0.942655	31.5529
		B5E	358	3467129	3245111	0.935965	31.3797
		B6D	359	3407208	3188900	0.935928	30.9816
		B6D	360	3458038	3231859	0.934593	30.9779
		B6D	361	3442300	3221822	0.93595	30.9063
		B6D	362	3422616	3197350	0.934183	30.8577
		B6D	363	3402961	3179416	0.934309	30.7842
		B6D	364	3428099	3204912	0.934895	30.6277
		B6D	365	3378896	3178873	0.940802	30.5651
		B6D	366	3464496	3265660	0.942608	30.5087
		B6D	367	3439517	3202655	0.931135	30.0996
		B6D	368	3359001	3141492	0.935246	30.0856
		B6D	369	3393396	3195576	0.941704	30.0536
		B6D	370	3349409	3132613	0.935273	30.0484
		B6D	371	3267688	3061435	0.936881	29.8521
		B6D	372	3299923	3084398	0.934688	29.793
		B6D	373	3298410	3088780	0.936445	29.72
		B6D	374	3265039	3056778	0.936215	29.604
		B6D	375	3295145	3073220	0.932651	29.5286
		B6D	376	3277383	3062003	0.934283	29.5234
		B6D	377	3225343	3013949	0.934458	29.4773
		B6D	378	3318235	3118642	0.93985	29.41
		B6D	379	3218587	3007780	0.934503	29.2609
		B6D	380	3195442	2993674	0.936858	29.2545
		B6D	381	3280702	3095831	0.943649	29.2495
		B6D	382	3235505	3017486	0.932617	29.0254
		B6D	383	3266108	3070020	0.939963	28.9531
		B6D	384	3227000	3011242	0.93314	28.9424
		B6D	385	3180860	2971384	0.934145	28.8206
		B6D	386	3181424	2997636	0.942231	28.6696
		B6D	387	3192209	2982850	0.934416	28.668
		B6D	388	3251321	3049858	0.938037	28.6243
		B6D	389	5135413	4787249	0.932203	28.5569
		B6D	390	3200490	3012967	0.941408	28.5352
		B6D	391	3148933	2940355	0.933762	28.466
		B6D	392	3210316	3024417	0.942093	28.4117
		B6E	393	3073575	2896609	0.942423	27.3965
		B6E	394	3042157	2844540	0.93504	27.3273
		B6E	395	3148811	2960853	0.940308	27.3082
		B6E	396	3040978	2865319	0.942236	27.1335
		B6E	397	3003943	2831497	0.942593	27.0325
		B6E	398	3031847	2835087	0.935102	27.0282
		B6E	399	5546002	5177127	0.933488	26.973
		B6E	400	2973092	2781542	0.935572	26.9629
		B6E	401	3027752	2843806	0.939247	26.9586
		B6E	402	3039839	2772349	0.912005	26.9298
		B6E	403	2937664	2765953	0.941548	26.4445
		B6E	404	2879799	2694756	0.935744	26.398
		B6E	405	2859754	2679593	0.937001	25.6576
		B6E	406	2943127	2768529	0.940676	25.6403
		B6E	407	2826277	2662235	0.941958	25.3773
		B6E	408	2796389	2615904	0.935458	25.2351
		B6E	409	2762841	2585576	0.93584	24.9675
		B6E	410	2685366	2516742	0.937206	24.6328
		B6E	411	2701063	2522481	0.933885	24.4191
		B6E	412	2694783	2536810	0.941378	24.1949
		B6E	413	2659876	2485930	0.934604	23.8056
		B6E	414	2762705	2594677	0.93918	23.7897
		B6E	415	2619933	2447173	0.934059	23.7625
		B6E	416	2567224	2400030	0.934874	23.371
		B6E	417	2533709	2388123	0.94254	22.717
		B6E	418	2556529	2397368	0.937743	22.7148
		B6E	419	2534484	2383785	0.940541	22.667
		B6E	420	2480368	2321723	0.93604	22.62
		B6E	421	2480795	2317947	0.934357	22.5368
		B6E	422	2473259	2329746	0.941974	22.4427
		B6E	423	2487777	2327576	0.935605	22.4417
		B6E	424	2355070	2203341	0.935573	21.3798
		B6E	425	2373055	2214705	0.933272	21.1854
		B6E	426	2214621	2088087	0.942864	19.5351
		B6E	427	2160120	2021137	0.93566	19.3801
		B6E	428	2139403	1996503	0.933206	19.2459
		B5E	429	3577690	3353967	0.937467	31.3659
		B5E	430	3495480	3272869	0.936315	31.344
		B5E	431	3511428	3276383	0.933063	31.3223
		B5E	432	3474978	3248690	0.934881	31.3115
		B5E	433	3479036	3258273	0.936545	31.289
		B5E	434	3505623	3269400	0.932616	31.2248
		B5E	435	3440471	3222969	0.936781	31.0982
		B5D	436	3794327	3553266	0.936468	34.7208
		B5D	437	3828930	3604148	0.941294	34.334
		B6D	438	3123775	2921258	0.935169	28.3277
		B6D	439	3052179	2890701	0.947094	28.3165
		B6D	440	3200794	2916807	0.911276	28.0995
		B6D	441	3077467	2879016	0.935515	27.9996
		B6D	442	3124165	2938979	0.940725	27.896
		B6D	443	3080542	2876158	0.933653	27.7935
		B6D	444	3106877	2924853	0.941413	27.7646
		B6E	445	2123472	1982601	0.93366	19.0622
		B6E	446	1893577	1781039	0.940569	16.9389
		B6E	447	1719205	1609628	0.936263	15.4571
		B6E	448	1755264	1649949	0.94	15.357
		B6E	449	1589205	1485332	0.934638	14.2497
		B6E	450	1386342	1301785	0.939007	12.1375
		B6D	451	3075632	2895042	0.941284	27.5933
		B6D	452	3096381	2892809	0.934255	27.4972
		B6D	453	3067122	2867577	0.934941	27.4349

## Sheet: SuppTable2
Table S2. RDA results for the full and the partial models.
				adjusted R squared	p-value	RDA1	RDA2	RDA3	RDA4
		FULL RDA		0.047	0.001	-	-	-	-
			% variance explained	-	-	0.04644	0.003225	0.00302	0.00271
			Phenology	-	0.005	0.32	0.193	0.356	-0.857
			Latitude	-	0.001	-0.986	0.12	-0.111	-0.019
			Longitude	-	0.001	0.999	0.002	-0.045	-0.021
			Altitude	-	0.001	0.325	-0.66	-0.648	-0.196
		PARTIAL RDA		0.000621	0.001	-	-	-	-
			% variance explained	-	-	0.00289	-	-	-
			Phenology	-	0.001	0.922	-	-	-

## Sheet: SuppTable3
Table S3 : posterior model probability for models infering deciduous-evergreen demography.
		posterior probability of all models compared together
pop1	popB	P(SI1)	P(SI3)	P(IM1)	P(IM2)	P(IM3)	P(IM4)	P(AM1)	P(AM2)	P(AM3)	P(AM4)	P(SC1)	P(SC2)	P(SC3)	P(SC4)	P(EQ1)	P(EQ3)	P(PA1)	P(PA3)
A1D	B4D	5.3633e-06	1.72612e-06	0.0645632	0.179516	0.0112457	0.00345803	0.0145655	0.00857453	7.73987e-05	1.93446e-05	0.0154181	0.0394505	0.009138	0.000451458	0.586742	0.06677	1.84223e-06	1.77677e-06
A2D	A2E	0.000966274	3.02284e-05	0.743574	0.00609325	0.00295253	0.000205394	0.00569144	0.000103917	0.000101626	4.81975e-05	0.23398	0.00257861	0.00299815	0.000297258	0.00030244	6.5656e-05	5.7953e-06	5.79479e-06
B4D	B4E	1.43893e-06	1.43874e-06	0.00998065	1.43871e-06	6.30155e-05	1.43858e-06	6.23446e-06	2.08774e-06	1.43987e-06	1.43852e-06	0.0518362	7.54754e-06	1.80144e-05	1.43818e-06	0.936788	0.00128527	1.4391e-06	1.43813e-06
B5D	B5E	1.01918e-05	1.01926e-05	0.0308858	1.01926e-05	1.8856e-05	1.01925e-05	1.0192e-05	1.01927e-05	1.01924e-05	1.0192e-05	2.81755e-05	1.01924e-05	1.01927e-05	1.01918e-05	0.950529	0.0184055	1.01928e-05	1.01916e-05
B6D	B6E	5.89426e-05	2.99136e-05	5.65091e-05	3.2391e-05	5.31853e-06	2.29382e-05	1.29045e-05	0.000227665	1.17103e-05	4.84083e-06	4.84137e-06	0.000284354	5.56281e-06	9.68307e-06	0.991739	0.00748345	4.84102e-06	4.84149e-06
posterior probabilities for two models in two comparison with ambiguous support
pop1	pop2	P(IM1)	P(EQ1)
A1D	B4D	0.3	0.7
pop1	pop2	P(IM1)	P(SC1)
A2D	A2E	0.999	0.001

## Sheet: SuppTable4
Table S4. Posterior distribution of parameter estimates obtained under the best fitting demographic models. 95% credible intervals are provided in brackets. N1 = effective population size of population 1 (Deciduous), N2 = effective population size of population 2 (Evergreen). Nanc = effective population size of ancestral population. Tspit = Splite time. m = migration rate, where Mij=4Nref*mij mN …
pop1	pop2	model	N1	N2	Nanc	Tsplit (*1e3)	m1←2	m²←1	m1Ne1	m2Ne2
A2D	A2E	IM	342,000 [244,000 – 542,000]	233,000 [174,000 – 456,000]	16,000 [6,000 – 27,000]	218 [124 – 393]	0,000105 [0,000034--0,00019]	0,000125 [0,0000585--0,000186]	24,465 [5,916--86,64]	42,75 [14,274--100,812]
A2D	A2E	EQ	400,005 [400,000 – 400,010]	100,055 [100,000 – 100,860]	--	--	0 [0 - 0]	0.0003 [0.0002 - 0.0003]	0 [0 - 0]	105 [80 - 135]
B4D	B4E	EQ	43,070 [36,825 – 52,995]	37,100 [32,670 – 41,125]	--	--	0.0004 [0.0003 - 0.0005]	0.0002 [0.0001 - 0.0003]	14 [9 - 19]	8 [3 - 13]
B5D	B5E	EQ	46,520 [39,695 – 57,400]	42,800 [38,135 – 48,205]	--	--	0.0009 [0.0007 - 0.001]	0.0004 [0.0003 - 0.0004]	40 [28 - 50]	18 [10 - 24]
B6D	B6E	EQ	46,885 [41,975 – 52,340]	162,940 [134,910 – 216,510]	--	--	0 [0 - 0.0001]	0.0007 [0.0007 - 0.0008]	6 [0 - 18]	34 [29 - 40]

## Sheet: SuppTable5
Table S5. Model probability for demographic history of divergence between Corsica and continent
AM1	AM2	AM3	AM4	SI1	SI3
0.759938	0.206051	0.0135885	0.0111017	0.00696283	0.00235797	0.990679

## Sheet: SuppTable6
Table S6. Parameters estimated for the best scenario of divergence between Corsica and Continent, AM1
	transformed parameters
	Continent	Corsica	Nancestral	Tsplit (years)	Tam (years)	Mcorsica->cont	Mcont->corsica	N2m12	N1m21
IC	244375	33065	65	2225100	7500	0.000142386	3.225e-07	4.70801	0.0788109
med	388145	51235	185	4221600	13920	0.000193825	2.1078e-05	9.93062	0.0788109
mean	397685	52990	240	4252440	13620	0.000189	3.75875e-05	10.0151	14.948
mode	376465	46960	155	4253760	14280	0.000196886	9.5615e-06	9.24574	3.59957
IC	600105	78475	685	7185480	19080	0.000199582	0.000184553	15.6622	110.751

## Sheet: SuppTable7
Table S7. Non-Synonymous and synonymous average MAF in the different populations
MAF	A1D	A2D	A2E	B3E	B4D	B4E	B5D	B5E	B6D	B6E
non-synonymous	0.0990572	0.0948956	0.0948872	0.0868849	0.0875206	0.0881357	0.0854231	0.0850265	0.0851192	0.0857633
synonymous	0.112948	0.111077	0.112063	0.10428	0.104705	0.104259	0.102144	0.101849	0.102876	0.101295

## Sheet: SuppTable8
Table S8. Tukey HSD test for differences in ROH between population. Only comparison between continent were significantly different			comparison	diff	lwr	upr	P-adj
			A2D-A1D	-10.1964	-23.0655	2.67274	0.262616
			A2E-A1D	-11.1445	-24.4266	2.13754	0.191212
			B3E-A1D	13.7784	6.63774	20.919	1e-07
			B4D-A1D	19.8787	12.9809	26.7765	0
			B4E-A1D	16.3106	8.43366	24.1876	0
			B5D-A1D	15.9375	4.79839	27.0766	0.0002769
			B5E-A1D	10.8134	-0.435611	22.0623	0.0714088
			B6D-A1D	10.7918	0.140048	21.4436	0.0440977
			B6E-A1D	13.0973	2.3555	23.8391	0.0046271
			A2E-A2D	-0.948148	-17.7044	15.8081	1
			B3E-A2D	23.9748	11.5109	36.4386	1e-07
			B4D-A2D	30.0751	17.7488	42.4015	0
			B4E-A2D	26.507	13.6072	39.4069	0
			B5D-A2D	26.1339	11.0197	41.2481	2.4e-06
			B5E-A2D	21.0097	5.81438	36.2051	0.0005478
			B6D-A2D	20.9882	6.22948	35.7469	0.0003137
			B6E-A2D	23.2937	8.46986	38.1176	3.31e-05
			B3E-A2E	24.9229	12.0331	37.8127	1e-07
			B4D-A2E	31.0233	18.2664	43.7801	0
			B4E-A2E	27.4552	14.1433	40.767	0
			B5D-A2E	27.0821	11.6147	42.5494	1.7e-06
			B5E-A2E	21.9579	6.41125	37.5045	0.0003603
			B6D-A2E	21.9364	6.81621	37.0565	0.000207
			B6E-A2E	24.2419	9.05813	39.4256	2.21e-05
			B4D-B3E	6.10035	-0.00809164	12.2088	0.0506303
			B4E-B3E	2.53227	-4.66361	9.72814	0.983048
			B5D-B3E	2.15915	-8.50921	12.8275	0.999761
			B5E-B3E	-2.96501	-13.748	7.81799	0.99722
			B6D-B3E	-2.98654	-13.145	7.17191	0.995379
			B6E-B3E	-0.681045	-10.9339	9.57179	1
			B4E-B4D	-3.56808	-10.523	3.38686	0.834534
			B5D-B4D	-3.9412	-14.4486	6.56615	0.97385
			B5E-B4D	-9.06536	-19.6891	1.55838	0.172425
			B6D-B4D	-9.08689	-19.0761	0.902347	0.111155
			B6E-B4D	-6.7814	-16.8666	3.3038	0.504466
			B5D-B4E	-0.373121	-11.5477	10.8015	1
			B5E-B4E	-5.49728	-16.7814	5.78684	0.873318
			B6D-B4E	-5.51881	-16.2077	5.17009	0.829191
			B6E-B4E	-3.21331	-13.9919	7.56532	0.994871
			B5E-B5D	-5.12416	-18.8851	8.63682	0.975092
			B6D-B5D	-5.14569	-18.4229	8.13157	0.967559
			B6E-B5D	-2.84019	-16.1898	10.5094	0.999639
			B6D-B5E	-0.0215311	-13.3911	13.348	1
			B6E-B5E	2.28397	-11.1574	15.7254	0.999945
			B6E-B6D	2.3055	-10.6403	15.2512	0.999918

## Sheet: SuppTable9
Table S9. Outlier SNPs infered by Bayescan for the four deciduous-evergreen population pairs and for Corsica-mainland
		Chromosome	Position	A-B (Corsica vs Continent)		A2D-E		B4D-E		B5D-E		B6D-E		Gene
				FST	log10(BF)	FST	log10(BF)	FST	log10(BF)	FST	log10(BF)	FST	log10(BF)
		7	4181316	0.76	3	-0.01	-1.92	0	-2	0	-2	0	-2	CPS1
		22	224521	0.79	3	-0.02	-2.3	0	-1.95	-0.01	-2.15	-0.01	-2.04
		22	216246	0.73	3	0	-2	0	-1.82	0.01	-1.85	-0.01	-2.3
		22	224525	0.79	3	-0.02	-1.88	0	-2.09	-0.01	-2.09	-0.01	-2.09
		23	1746559	0.65	2	0	-2	-0.01	-2.09	-0.01	-2.22	-0.01	-1.79
		20	4111032	0.73	1.54	-0.02	-2.15	-0.01	-1.95	-0.01	-1.92	-0.01	-2.04
		4	7855391	0.61	1.52	0	-2	-0.01	-1.92	-0.01	-2	-0.01	-2.09	NDUFC1
		01A	36615253	0.59	1.36	0	-2	0.01	-2.04	0.03	-1.92	0	-1.95
		1	38166223	0.71	1.27	0	-2.4	0.02	-3	0.08	-2.04	0	-1.88	TMTC4
		Z	1681931	0.7	1.26	0	-2	0.01	-2.3	0.05	-1.92	-0.01	-1.85	ST8SIA5
		7	36013154	0.63	1.14	-0.01	-1.92	0	-2	0	-2	0	-2
		Z	26802865	0.47	0.99	-0.02	-2.22	0	-2	0	-2	0	-2
		Z	46561733	0.7	0.91	-0.03	-2.15	0.02	-1.88	-0.02	-1.95	-0.01	-2.04	TMOD1
		7	36037286	0.7	0.83	-0.02	-2.09	0	-1.85	-0.01	-2	-0.01	-2.09
		2	43135853	0.69	0.82	0	-2	0.01	-2.04	0.01	-2	0.01	-2.04
		01A	19796497	0.68	0.67	-0.02	-2	-0.01	-2.09	-0.02	-1.95	-0.02	-2
		10	273437	0.68	0.62	0.02	-1.85	-0.01	-1.88	0	-2.22	0	-1.82
		2	21230693	0.69	0.6	-0.02	-1.95	-0.01	-2.09	-0.01	-1.95	-0.01	-2	ADAM22
		2	63753800	0.67	0.57	-0.01	-2.09	0	-1.88	-0.03	-1.88	-0.02	-2.15	GCNT2
		10	460624	0.67	0.56	0	-2	-0.01	-2.04	-0.01	-1.74	-0.01	-3
		2	21083632	0.6	0.54	-0.02	-2.09	0	-2	0	-2	0	-2	SLC25A40
		4	13085634	0.45	0.53	-0.01	-2.04	0	-2	0	-2	0	-2	PTPN13
		8	3206192	0.53	0.35	0	-2	-0.01	-1.95	-0.01	-1.95	-0.01	-2.04	RASAL2
		2	21083656	0.57	0.31	-0.02	-2.3	0	-2	0	-2	0	-2	SLC25A40
		7	36351393	0.5	0.12	0	-2	0	-2.04	0	-2.09	0.11	-1.74	FMNL2
		Z	8157117	0.53	0.03	0.09	-1.92	0	-2	0	-2	0	-2	IL11RA
		Z	8348667	0.4	0.02	-0.02	-1.95	0	-2	0	-2	0	-2	FAM214B
		5	3887973	-0.01	-1.85	0.36	0.5	0	-1.85	-0.01	-2.04	0.01	-2.3	TBX10
		2	107688428	0.11	-1.88	0.38	0.48	-0.01	-2.04	-0.01	-2.22	0.02	-1.85	DSC1
		01A	49993974	0.41	-1.63	-0.01	-1.85	0.26	2.4	-0.01	-2.15	-0.01	-2.15
		Z	2939176	0.29	-1.85	-0.01	-2.09	0.22	1.43	-0.01	-2	0.02	-2.15
		3	4231178	0.01	-1.88	-0.01	-2	0.24	1.39	-0.02	-2	0	-1.92
		4	67493650	0.07	-2.09	0.05	-1.88	0.21	1.27	0	-2	-0.01	-2.4
		Z	372188	0	-2	0	-2.04	0.17	1.04	0	-2	-0.01	-1.92	MYO5B
		27	682072	0.02	-1.92	0	-2	0.22	0.99	-0.01	-2.3	-0.02	-1.92
		11	2369913	0.01	-1.92	-0.03	-2.15	0.2	0.79	-0.01	-1.95	-0.01	-1.85
		9	24087321	0	-2	0	-2	0.16	0.76	0	-2	0	-2	KCNAB1
		4	22751463	0.04	-2.22	-0.01	-1.95	0.21	0.41	-0.01	-1.82	-0.01	-2.09	COL25A1
		2	6988586	0.32	-2.09	0	-2.3	-0.01	-2	-0.02	-2.04	0.29	0.43	DPP6
		2	6988553	0.3	-1.85	0.03	-1.85	-0.01	-2.04	-0.02	-2.04	0.29	0.5	DPP6

## Sheet: SuppTable10
Table S10. Top 1% Fst windows for the Evergreen-Deciduous and Corsica-Continent comparisons
		Populations	Test	AverageFst	AveragePosition	Chomosome	gene
		A2DE	200kb	0.175388	14500001	chr20	#N/A
		A2DE	200kb	0.0915923	5300001	chr21	CFAP74
		A2DE	200kb	0.0729328	37900001	chr4	#N/A
		A2DE	200kb	0.0721337	36700001	chrZ	#N/A
		A2DE	200kb	0.0711096	33100001	chr3	CEP170
		A2DE	200kb	0.0578107	50300001	chr2	#N/A
		A2DE	200kb	0.0573442	44100001	chrZ	IDUA
		A2DE	200kb	0.0563372	30500001	chr1A	#N/A
		A2DE	200kb	0.0561823	55300001	chr1	DIAPH3
		A2DE	200kb	0.0546466	85700001	chr2	#N/A
		A2DE	200kb	0.0526451	67500001	chrZ	FER
		A2DE	200kb	0.052204	67100001	chr1	FRY
		A2DE	200kb	0.0509786	100001	chr3	KCNK16
		A2DE	200kb	0.0508914	52300001	chr4	KCNIP4
		A2DE	200kb	0.0495648	121700001	chr2	#N/A
		A2DE	200kb	0.0435723	87700001	chr3	#N/A
		A2DE	200kb	0.0427941	16300001	chr7	ATF2
		A2DE	200kb	0.0421011	25900001	chr4	#N/A
		A2DE	200kb	0.0418421	70500001	chr2	#N/A
		A2DE	200kb	0.0416503	17500001	chr7	#N/A
		A2DE	200kb	0.041579	6700001	chr8	RGL1
		A2DE	200kb	0.0412554	25500001	chrZ	KANK1
		A2DE	200kb	0.0405614	37300001	chrZ	#N/A
		A2DE	200kb	0.0405549	500001	chr10	TRIP4
		A2DE	200kb	0.040513	38700001	chrZ	#N/A
		A2DE	200kb	0.0399537	100001	chr19	FKBP6
		A2DE	200kb	0.0393828	68300001	chrZ	CAMK4
		A2DE	200kb	0.038478	33300001	chr1	#N/A
		A2DE	200kb	0.0378801	5500001	chr21	MIB2
		A2DE	200kb	0.0370108	64500001	chr1A	#N/A
		A2DE	200kb	0.0361668	52100001	chr1	#N/A
		A2DE	200kb	0.0359463	18300001	chr2	NEBL
		A2DE	200kb	0.0353694	32500001	chr4	#N/A
		A2DE	200kb	0.0347936	51500001	chr3	NMBR
		A2DE	200kb	0.0345449	111700001	chr1	#N/A
		A2DE	200kb	0.034265	28100001	chr4	GLRB
		A2DE	200kb	0.0340445	7900001	chr12	ERC2
		A2DE	200kb	0.0337197	64500001	chr2	#N/A
		A2DE	200kb	0.0326317	28500001	chr4	TMEM144
		A2DE	200kb	0.0326087	119900001	chr2	#N/A
		A2DE	200kb	0.0325578	78300001	chr2	#N/A
		A2DE	200kb	0.03254	31500001	chr7	#N/A
		A2DE	200kb	0.0325169	42900001	chrZ	#N/A
		A2DE	200kb	0.0324736	17700001	chr2	PIP4K2A
		A2DE	200kb	0.0324347	16700001	chr2	GPR158
		A2DE	200kb	0.0323267	86300001	chr3	#N/A
		A2DE	200kb	0.0320406	126300001	chr2	NECAB1
		A2DE	200kb	0.0318439	50700001	chr1	#N/A
		A2DE	200kb	0.031343	14900001	chr1	C1HXorf23
		A2DE	200kb	0.0313322	29900001	chr2	HDAC9
		A2DE	50SNPwindows	0.0478113	59021785	chrZ	#N/A
		A2DE	50SNPwindows	0.0468131	59198925	chrZ	ADGRV1
		A2DE	50SNPwindows	0.0467282	58754115	chrZ	#N/A
		A2DE	50SNPwindows	0.0463797	59109219	chrZ	#N/A
		A2DE	50SNPwindows	0.0458544	58660634	chrZ	#N/A
		A2DE	50SNPwindows	0.0444741	59322005	chrZ	ADGRV1
		A2DE	50SNPwindows	0.044058	58845629	chrZ	#N/A
		A2DE	50SNPwindows	0.0440172	58934394	chrZ	#N/A
		A2DE	50SNPwindows	0.0363055	58566228	chrZ	#N/A
		A2DE	50SNPwindows	0.0341785	31870680	chr1	GABRG3
		A2DE	50SNPwindows	0.0338058	32010095	chr1	GABRG3
		A2DE	50SNPwindows	0.0337235	31755196	chr1	GABRA5
		A2DE	50SNPwindows	0.0335397	31975756	chr1	GABRG3
		A2DE	50SNPwindows	0.033393	31828505	chr1	GABRG3
		A2DE	50SNPwindows	0.0329328	31908018	chr1	GABRG3
		A2DE	50SNPwindows	0.032704	7815697	chrZ	#N/A
		A2DE	50SNPwindows	0.0317911	7791177	chrZ	#N/A
		A2DE	50SNPwindows	0.0317079	7903402	chrZ	#N/A
		A2DE	50SNPwindows	0.0314817	59460873	chrZ	#N/A
		A2DE	50SNPwindows	0.0313461	7839267	chrZ	#N/A
		A2DE	50SNPwindows	0.0310637	7926018	chrZ	CNTFR
		A2DE	50SNPwindows	0.0307868	31942277	chr1	GABRG3
		A2DE	50SNPwindows	0.0305706	7882130	chrZ	#N/A
		A2DE	50SNPwindows	0.0305309	7861006	chrZ	#N/A
		A2DE	50SNPwindows	0.029763	31788697	chr1	#N/A
		A2DE	50SNPwindows	0.0296293	19016986	chr12	ITPR1
		A2DE	50SNPwindows	0.0293617	7713384	chrZ	GALT
		A2DE	50SNPwindows	0.0292893	19008094	chr12	#N/A
		A2DE	50SNPwindows	0.02881	18992449	chr12	SUMF1
		A2DE	50SNPwindows	0.0283755	32051860	chr1	GABRG3
		A2DE	50SNPwindows	0.0279743	7740975	chrZ	#N/A
		A2DE	50SNPwindows	0.0278919	7766881	chrZ	#N/A
		A2DE	50SNPwindows	0.0277071	4438933	chr19	#N/A
		A2DE	50SNPwindows	0.0276258	10235102	chr18	SHISA6
		A2DE	50SNPwindows	0.0273461	4421543	chr19	#N/A
		A2DE	50SNPwindows	0.0270856	19000312	chr12	SUMF1
		A2DE	50SNPwindows	0.0269452	58476624	chrZ	MEF2C
		A2DE	50SNPwindows	0.0266594	4683619	chr19	LRRC75A
		A2DE	50SNPwindows	0.0263808	412508	chr18	DNAH17
		A2DE	50SNPwindows	0.0263714	4408801	chr19	#N/A
		A2DE	50SNPwindows	0.0261364	369636	chr18	#N/A
		A2DE	50SNPwindows	0.0260523	2380651	chr13	#N/A
		A2DE	50SNPwindows	0.0259796	44762597	chrZ	#N/A
		A2DE	50SNPwindows	0.0258545	57265034	chrZ	KCNN2
		A2DE	50SNPwindows	0.025721	1344826	chr14	#N/A
		A2DE	50SNPwindows	0.0256655	56197943	chr5	PRKCH
		A2DE	50SNPwindows	0.025566	1366032	chr14	SEC14L5
		A2DE	50SNPwindows	0.0254483	24275423	chr7	#N/A
		A2DE	50SNPwindows	0.0254265	57201932	chrZ	KCNN2
		A2DE	50SNPwindows	0.0252498	4720687	chr19	LRRC75A
		A2DE	50SNPwindows	0.0252214	56167083	chr5	PRKCH
		A2DE	50SNPwindows	0.0251885	4456705	chr19	GBAS
		A2DE	50SNPwindows	0.0250798	56136401	chr5	#N/A
		A2DE	50SNPwindows	0.0250606	19026124	chr12	ITPR1
		A2DE	50SNPwindows	0.0250186	12937819	chr4	#N/A
		A2DE	50SNPwindows	0.0250186	54014735	chr3	#N/A
		A2DE	50SNPwindows	0.0249647	73558748	chrZ	SSBP2
		A2DE	50SNPwindows	0.0249027	1918268	chrZ	RNF165
		A2DE	50SNPwindows	0.0248776	56248704	chr5	PRKCH
		A2DE	50SNPwindows	0.0248732	44871702	chrZ	#N/A
		A2DE	50SNPwindows	0.0247786	4734154	chr19	LRRC75A
		A2DE	50SNPwindows	0.0247281	56225127	chr5	PRKCH
		A2DE	50SNPwindows	0.0246506	2395086	chr13	#N/A
		A2DE	50SNPwindows	0.0245668	4708730	chr19	LRRC75A
		A2DE	50SNPwindows	0.0244766	12990053	chr4	#N/A
		A2DE	50SNPwindows	0.0244766	54062867	chr3	TIAM2
		A2DE	50SNPwindows	0.0244223	4691346	chr19	LRRC75A
		A2DE	50SNPwindows	0.0243101	119756447	chr2	STAU2
		A2DE	50SNPwindows	0.0242695	19057052	chr12	ITPR1
		A2DE	50SNPwindows	0.0238791	4284705	chr19	#N/A
		A2DE	50SNPwindows	0.0238734	4698917	chr19	LRRC75A
		A2DE	50SNPwindows	0.0238612	54399704	chrZ	PRR16
		A2DE	50SNPwindows	0.0237948	44986312	chrZ	#N/A
		A2DE	50SNPwindows	0.0237897	19067595	chr12	ITPR1
		A2DE	50SNPwindows	0.0237758	4274953	chr19	#N/A
		A2DE	50SNPwindows	0.0236141	391741	chr18	PGS1
		A2DE	50SNPwindows	0.0235967	1970780	chrZ	CZH18orf25
		A2DE	50SNPwindows	0.0234345	2515698	chr8	ACBD6
		A2DE	50SNPwindows	0.0231347	44654619	chrZ	#N/A
		A2DE	50SNPwindows	0.0230146	1941796	chrZ	#N/A
		A2DE	50SNPwindows	0.0229319	4294987	chr19	#N/A
		A2DE	50SNPwindows	0.0229284	403695	chr18	DNAH17
		A2DE	50SNPwindows	0.0228515	4305521	chr19	#N/A
		A2DE	50SNPwindows	0.0228308	24314525	chr7	#N/A
		A2DE	50SNPwindows	0.0226648	2430893	chr8	XPR1
		A2DE	50SNPwindows	0.0226384	18984128	chr12	SUMF1
		A2DE	50SNPwindows	0.0226165	19036128	chr12	ITPR1
		A2DE	50SNPwindows	0.022585	45234317	chrZ	CPLX1
		A2DE	50SNPwindows	0.022528	73623140	chrZ	ACOT12
		A2DE	50SNPwindows	0.0225229	19046615	chr12	ITPR1
		A2DE	50SNPwindows	0.0225156	73778850	chrZ	RASGRF2
		A2DE	50SNPwindows	0.0224388	51820246	chrZ	#N/A
		A2DE	50SNPwindows	0.0224165	24598616	chr7	CNTNAP5
		A2DE	50SNPwindows	0.0223862	24539903	chr6	#N/A
		A2DE	50SNPwindows	0.0222102	1892741	chrZ	RNF165
		A2DE	50SNPwindows	0.0221898	15525282	chr9	RUBCN
		A2DE	50SNPwindows	0.0221572	10204211	chr18	SHISA6
		A2DE	50SNPwindows	0.0221525	73683727	chrZ	RASGRF2
		A2DE	50SNPwindows	0.022033	32070930	chrZ	#N/A
		A2DE	50SNPwindows	0.0220035	57133826	chrZ	#N/A
		A2DE	50SNPwindows	0.0219938	4268123	chr19	#N/A
		A2DE	50SNPwindows	0.0218759	24649136	chr7	CNTNAP5
		A2DE	50SNPwindows	0.0218681	73590481	chrZ	SSBP2
		A2DE	50SNPwindows	0.0217952	4399913	chr19	TMEM132E
		A2DE	50SNPwindows	0.0217865	1435286	chr3	EML6
		A2DE	50SNPwindows	0.0216218	73653400	chrZ	CKMT2
		A2DE	50SNPwindows	0.0215508	44534060	chrZ	#N/A
		A2DE	50SNPwindows	0.0215103	45691142	chrZ	#N/A
		A2DE	50SNPwindows	0.0215052	2000278	chrZ	#N/A
		A2DE	50SNPwindows	0.0214563	45110722	chrZ	#N/A
		A2DE	50SNPwindows	0.0214557	19493842	chr3	#N/A
		A2DE	50SNPwindows	0.0214272	73747796	chrZ	RASGRF2
		A2DE	50SNPwindows	0.0214104	19355172	chr3	GPATCH2
		A2DE	50SNPwindows	0.021389	54317811	chrZ	PRR16
		A2DE	50SNPwindows	0.0213872	12842896	chr6	#N/A
		A2DE	50SNPwindows	0.0212873	24353847	chr7	#N/A
		A2DE	50SNPwindows	0.0212666	4261710	chr19	#N/A
		A2DE	50SNPwindows	0.0212623	19424975	chr3	#N/A
		A2DE	50SNPwindows	0.0211732	15481490	chr9	MUC4
		A2DE	50SNPwindows	0.0211718	24594064	chr6	SMC3
		A2DE	50SNPwindows	0.0210548	4475370	chr19	#N/A
		A2DE	50SNPwindows	0.0210539	19638834	chr3	ESRRG
		A2DE	50SNPwindows	0.0210488	2469909	chr8	#N/A
		A2DE	50SNPwindows	0.0209785	4748052	chr19	#N/A
		A2DE	50SNPwindows	0.0209607	12792275	chr6	#N/A
		A2DE	50SNPwindows	0.020942	2030005	chrZ	PSTPIP2
		A2DE	50SNPwindows	0.0209157	18251276	chrZ	#N/A
		A2DE	50SNPwindows	0.0209141	45469954	chrZ	GNE
		A2DE	50SNPwindows	0.0209095	31263744	chrZ	CCDC171
		A2DE	50SNPwindows	0.0209073	1104563	chrZ	ZBTB7C
		A2DE	50SNPwindows	0.0208512	57065602	chrZ	#N/A
		A2DE	50SNPwindows	0.0208425	70334342	chrZ	#N/A
		A2DE	50SNPwindows	0.0208192	10245641	chr18	SHISA6
		A2DE	50SNPwindows	0.0207989	1471959	chr14	PPL
		A2DE	50SNPwindows	0.0207745	1980485	chr6	P4HA1
		A2DE	50SNPwindows	0.0207699	4583129	chr12	CACNA2D2
		A2DE	50SNPwindows	0.0207651	4421685	chr12	#N/A
		A2DE	50SNPwindows	0.0207633	51764938	chrZ	#N/A
		A2DE	50SNPwindows	0.0207309	56105717	chr5	#N/A
		A2DE	50SNPwindows	0.0207287	1742812	chr1	#N/A
		A2DE	50SNPwindows	0.0207121	31665400	chrZ	BNC2
		A2DE	50SNPwindows	0.020653	57335545	chrZ	#N/A
		A2DE	50SNPwindows	0.0206397	51432304	chrZ	INIP
		A2DE	50SNPwindows	0.0206185	10254699	chr18	SHISA6
		A2DE	50SNPwindows	0.0206123	119692730	chr2	STAU2
		A2DE	50SNPwindows	0.0205829	15502777	chr9	#N/A
		A2DE	50SNPwindows	0.0205751	9533783	chrZ	#N/A
		A2DE	50SNPwindows	0.0205662	2409123	chr13	#N/A
		A2DE	50SNPwindows	0.0205248	18363185	chrZ	#N/A
		A2DE	50SNPwindows	0.0205035	1999524	chr2	#N/A
		A2DE	50SNPwindows	0.0204804	24699685	chr7	CNTNAP5
		A2DE	50SNPwindows	0.0204648	18121303	chrZ	#N/A
		A2DE	50SNPwindows	0.020407	45348337	chrZ	#N/A
		A2DE	50SNPwindows	0.0204	1436528	chr14	#N/A
		A2DE	50SNPwindows	0.0203845	52259567	chrZ	#N/A
		A2DE	50SNPwindows	0.0203611	9806981	chr11	#N/A
		A2DE	50SNPwindows	0.0203562	32094910	chr1	#N/A
		A2DE	50SNPwindows	0.020343	1355851	chr4A	#N/A
		A2DE	50SNPwindows	0.020343	37914171	chr4	#N/A
		A2DE	50SNPwindows	0.020343	80017951	chr3	#N/A
		A2DE	50SNPwindows	0.0203119	6309852	chr20	EYA2
		A2DE	50SNPwindows	0.0202894	1499961	chr14	UBN1
		A2DE	50SNPwindows	0.0202741	56100336	chrZ	#N/A
		A2DE	50SNPwindows	0.0202158	44421581	chrZ	#N/A
		A2DE	50SNPwindows	0.020199	51709403	chrZ	#N/A
		A2DE	50SNPwindows	0.0201744	1957667	chr6	PLA2G12B
		A2DE	50SNPwindows	0.0201439	6346005	chr20	ZMYND8
		A2DE	50SNPwindows	0.0201283	32219999	chrZ	#N/A
		A2DE	50SNPwindows	0.0201126	12891462	chr4	#N/A
		A2DE	50SNPwindows	0.0201126	53964698	chr3	#N/A
		A2DE	50SNPwindows	0.0201091	45781702	chrZ	#N/A
		A2DE	50SNPwindows	0.0200927	4391618	chr19	TMEM132E
		A2DE	50SNPwindows	0.0200699	6272113	chr20	EYA2
		A2DE	50SNPwindows	0.0200646	17991072	chrZ	#N/A
		A2DE	50SNPwindows	0.0200595	31377255	chrZ	#N/A
		A2DE	50SNPwindows	0.0199789	8113866	chr13	SPOCK1
		A2DE	50SNPwindows	0.0199739	6623001	chrZ	CELF4
		A2DE	50SNPwindows	0.0199738	52097555	chrZ	#N/A
		A2DE	50SNPwindows	0.0199529	52020526	chrZ	#N/A
		A2DE	50SNPwindows	0.0199331	31025623	chrZ	TTC39B
		A2DE	50SNPwindows	0.0198717	15584035	chr9	LRCH3
		A2DE	50SNPwindows	0.0198558	7483693	chr20	FAM110A
		A2DE	50SNPwindows	0.019852	19768107	chr3	ESRRG
		A2DE	50SNPwindows	0.0198378	2059109	chrZ	EPG5
		A2DE	50SNPwindows	0.0198335	5661934	chr23	#N/A
		A2DE	50SNPwindows	0.0197899	56077051	chr5	HIF1A
		A2DE	50SNPwindows	0.0197776	7445103	chr20	CSNK2A1
		A2DE	50SNPwindows	0.019776	4379394	chr19	TMEM132E
		A2DE	50SNPwindows	0.0197683	70269293	chrZ	RAD23B
		A2DE	50SNPwindows	0.0197673	59608228	chrZ	#N/A
		A2DE	50SNPwindows	0.0197588	4762177	chr19	NCBP3
		A2DE	50SNPwindows	0.01975	4382180	chr12	#N/A
		A2DE	50SNPwindows	0.0197295	54231287	chrZ	#N/A
		A2DE	50SNPwindows	0.0197175	32508069	chrZ	ADAMTSL1
		A2DE	50SNPwindows	0.0197029	24426526	chr6	MXI1
		A2DE	50SNPwindows	0.0197023	8105346	chrZ	CNTFR
		A2DE	50SNPwindows	0.0196471	6263476	chr12	#N/A
		A2DE	50SNPwindows	0.0196441	70299757	chrZ	#N/A
		A2DE	50SNPwindows	0.0196249	19564684	chr3	ESRRG
		A2DE	50SNPwindows	0.0195985	73716619	chrZ	RASGRF2
		A2DE	50SNPwindows	0.019598	45588187	chrZ	RNF38
		A2DE	50SNPwindows	0.0195827	1068862	chrZ	ZBTB7C
		A2DE	50SNPwindows	0.0195754	15554931	chr9	FYTTD1
		A2DE	50SNPwindows	0.0195698	19776787	chr10	#N/A
		A2DE	50SNPwindows	0.0195692	1455420	chr14	PPL
		A2DE	50SNPwindows	0.0195674	118397764	chr2	NCOA2
		A2DE	50SNPwindows	0.019552	8066814	chr13	#N/A
		A2DE	50SNPwindows	0.0195353	1485564	chr14	UBN1
		A2DE	50SNPwindows	0.0195024	24405178	chr7	#N/A
		A2DE	50SNPwindows	0.0194847	6234281	chr20	EYA2
		A2DE	50SNPwindows	0.0194766	4343917	chr12	HEMK1
		A2DE	50SNPwindows	0.0194602	8062542	chrZ	CNTFR
		A2DE	50SNPwindows	0.0194505	8082513	chrZ	CNTFR
		A2DE	50SNPwindows	0.0194301	51883746	chrZ	#N/A
		A2DE	50SNPwindows	0.0193825	1338940	chr4A	#N/A
		A2DE	50SNPwindows	0.0193825	37794499	chr4	SORBS2
		A2DE	50SNPwindows	0.0193825	79936946	chr3	#N/A
		A2DE	50SNPwindows	0.0193607	1751253	chr1	#N/A
		A2DE	50SNPwindows	0.019349	12693354	chr6	#N/A
		A2DE	50SNPwindows	0.0193412	12647171	chr6	#N/A
		A2DE	50SNPwindows	0.0193306	25825653	chr1	TMEM255B
		A2DE	50SNPwindows	0.0193302	14022635	chr10	SLCO3A1
		A2DE	50SNPwindows	0.0193153	56026731	chrZ	ZNF608
		A2DE	50SNPwindows	0.0192806	1372679	chr4A	#N/A
		A2DE	50SNPwindows	0.0192806	38043868	chr4	#N/A
		A2DE	50SNPwindows	0.0192806	80091418	chr3	#N/A
		A2DE	50SNPwindows	0.0192753	2398694	chr8	XPR1
		A2DE	50SNPwindows	0.019269	54481810	chrZ	PRR16
		A2DE	50SNPwindows	0.0192456	4254187	chr19	#N/A
		A2DE	50SNPwindows	0.0192422	26025579	chr1	RASA3
		A2DE	50SNPwindows	0.0192406	51665004	chrZ	#N/A
		A2DE	50SNPwindows	0.0192221	4435145	chr7	UNC80
		A2DE	50SNPwindows	0.0191825	10262349	chr18	SHISA6
		A2DE	50SNPwindows	0.0191427	22733686	chr4	COL25A1
		A2DE	50SNPwindows	0.0191427	67248789	chr3	#N/A
		A2DE	50SNPwindows	0.0191278	1413431	chr14	#N/A
		A2DE	50SNPwindows	0.0191261	9762743	chr11	#N/A
		A2DE	50SNPwindows	0.0190567	5675588	chr23	#N/A
		A2DE	50SNPwindows	0.0190324	6496383	chrZ	CELF4
		A2DE	50SNPwindows	0.0190207	7464239	chr20	#N/A
		A2DE	50SNPwindows	0.019015	15460940	chr9	TNK2
		A2DE	50SNPwindows	0.0190149	4673807	chr19	#N/A
		A2DE	50SNPwindows	0.0190067	4389696	chr7	RPE
		A2DE	50SNPwindows	0.0190033	54562723	chrZ	#N/A
		A2DE	50SNPwindows	0.0189853	6440048	chrZ	CELF4
		A2DE	50SNPwindows	0.0189732	44308175	chrZ	PIGG
		A2DE	50SNPwindows	0.0189077	4610306	chr12	CACNA2D2
		A2DE	50SNPwindows	0.0188977	119629007	chr2	STAU2
		A2DE	50SNPwindows	0.0188965	18569786	chrZ	ELOVL7
		A2DE	50SNPwindows	0.0188901	9861577	chr11	#N/A
		A2DE	50SNPwindows	0.0188644	69328051	chr2	#N/A
		A2DE	50SNPwindows	0.0188565	19706377	chr3	ESRRG
		A2DE	50SNPwindows	0.0188184	6293793	chr12	#N/A
		A2DE	50SNPwindows	0.0187874	119577644	chr2	#N/A
		A2DE	50SNPwindows	0.0187825	52173690	chrZ	#N/A
		A2DE	50SNPwindows	0.0187824	1320163	chr4A	#N/A
		A2DE	50SNPwindows	0.0187824	37703032	chr4	#N/A
		A2DE	50SNPwindows	0.0187824	79857985	chr3	IBTK
		A2DE	50SNPwindows	0.0187671	10214719	chr18	SHISA6
		A2DE	50SNPwindows	0.0187496	69350076	chr2	#N/A
		A2DE	50SNPwindows	0.0187444	4481461	chrZ	#N/A
		A2DE	50SNPwindows	0.0187277	5107294	chr19	RTN4RL1
		A2DE	50SNPwindows	0.0187177	14048916	chr10	SLCO3A1
		A2DE	50SNPwindows	0.0186972	1146573	chrZ	ZBTB7C
		AB	200kbWindow	0.311824	52100000	chr1	#N/A
		AB	200kbWindow	0.306924	129900000	chr2	VPS13B
		AB	200kbWindow	0.294318	3700000	chr27	#N/A
		AB	200kbWindow	0.284862	79500000	chr2	CTNND2
		AB	200kbWindow	0.238963	43100000	chr1	#N/A
		AB	200kbWindow	0.233058	38500000	chr4	FAT1
		AB	200kbWindow	0.228986	79900000	chr2	ANKRD33B
		AB	200kbWindow	0.22209	34900000	chrZ	#N/A
		AB	200kbWindow	0.213727	56700000	chrZ	#N/A
		AB	200kbWindow	0.212861	118300000	chr2	NCOA2
		AB	200kbWindow	0.207443	30900000	chrZ	FREM1
		AB	200kbWindow	0.206654	85700000	chr2	#N/A
		AB	200kbWindow	0.203774	46900000	chrZ	CORO2A
		AB	200kbWindow	0.199982	5300000	chrZ	#N/A
		AB	200kbWindow	0.195339	10700000	chr5	#N/A
		AB	200kbWindow	0.19038	21100000	chr2	#N/A
		AB	200kbWindow	0.188051	35900000	chrZ	#N/A
		AB	200kbWindow	0.187754	500000	chr20	NDRG3
		AB	200kbWindow	0.187568	13700000	chrZ	#N/A
		AB	200kbWindow	0.184182	8500000	chrZ	UNC13B
		AB	200kbWindow	0.183147	31700000	chrZ	BNC2
		AB	200kbWindow	0.182607	74300000	chrZ	PAX5
		AB	200kbWindow	0.18244	89900000	chr3	ELOVL5
		AB	200kbWindow	0.182209	44500000	chrZ	#N/A
		AB	200kbWindow	0.181004	34100000	chrZ	GNAQ
		AB	200kbWindow	0.177512	18700000	chr7	CERS6
		AB	200kbWindow	0.168966	7100000	chr8	#N/A
		AB	200kbWindow	0.168789	14500000	chr20	#N/A
		AB	200kbWindow	0.166257	71900000	chrZ	EDIL3
		AB	200kbWindow	0.165678	32700000	chrZ	DENND4C
		AB	200kbWindow	0.164976	19700000	chr1A	#N/A
		AB	200kbWindow	0.164096	35500000	chr5	ARHGAP5
		AB	200kbWindow	0.164034	42700000	chrZ	SLC44A1
		AB	200kbWindow	0.163244	88500000	chr2	#N/A
		AB	200kbWindow	0.16293	80300000	chr3	#N/A
		AB	200kbWindow	0.162047	64500000	chr1A	#N/A
		AB	200kbWindow	0.161195	42900000	chr1	#N/A
		AB	200kbWindow	0.159976	16100000	chrZ	ARL15
		AB	200kbWindow	0.159664	6500000	chr8	C8H1orf21
		AB	200kbWindow	0.154544	20500000	chr3	KCNK2
		AB	200kbWindow	0.154188	20500000	chrZ	ERBIN
		AB	200kbWindow	0.153718	55900000	chrZ	#N/A
		AB	200kbWindow	0.153636	49900000	chr1	DIS3
		AB	200kbWindow	0.153633	40100000	chrZ	#N/A
		AB	200kbWindow	0.153283	43700000	chr4	CORIN
		AB	200kbWindow	0.153113	69100000	chr1	ATP8A2
		AB	200kbWindow	0.153069	45900000	chrZ	MARVELD2
		AB	200kbWindow	0.15054	35700000	chrZ	#N/A
		AB	200kbWindow	0.150284	35100000	chr1	FAM155A
		AB	200kbWindow	0.14981	10700000	chr12	#N/A
		AB	50SNPwindows	0.424581	454903	chr27	KANSL1
		AB	50SNPwindows	0.420415	482578	chr27	MAPT
		AB	50SNPwindows	0.418347	406221	chr27	KANSL1
		AB	50SNPwindows	0.412069	429423	chr27	KANSL1
		AB	50SNPwindows	0.394959	383817	chr27	CDC27
		AB	50SNPwindows	0.39247	356781	chr27	MYL4
		AB	50SNPwindows	0.391508	510167	chr27	MAPT
		AB	50SNPwindows	0.371915	327302	chr27	CCDC47
		AB	50SNPwindows	0.362563	536284	chr27	SLC4A1
		AB	50SNPwindows	0.346342	17414115	chr3	BROX
		AB	50SNPwindows	0.345269	17300459	chr3	DISP1
		AB	50SNPwindows	0.345133	17354928	chr3	DISP1
		AB	50SNPwindows	0.341608	17247735	chr3	#N/A
		AB	50SNPwindows	0.340065	559679	chr27	UBTF
		AB	50SNPwindows	0.334249	125132589	chr2	#N/A
		AB	50SNPwindows	0.328406	3946230	chr22	#N/A
		AB	50SNPwindows	0.323465	125051861	chr2	#N/A
		AB	50SNPwindows	0.313572	603372	chr27	#N/A
		AB	50SNPwindows	0.313419	582255	chr27	#N/A
		AB	50SNPwindows	0.310466	124968425	chr2	#N/A
		AB	50SNPwindows	0.308197	1517307	chr21	EFHD2
		AB	50SNPwindows	0.308082	3915483	chr22	#N/A
		AB	50SNPwindows	0.30299	296980	chr27	LIMD2
		AB	50SNPwindows	0.301244	17474787	chr3	#N/A
		AB	50SNPwindows	0.296048	624022	chr27	KPNB1
		AB	50SNPwindows	0.292235	125217342	chr2	#N/A
		AB	50SNPwindows	0.291512	1532804	chr21	FHAD1
		AB	50SNPwindows	0.290397	124890528	chr2	#N/A
		AB	50SNPwindows	0.286099	1511544	chr21	CASP9
		AB	50SNPwindows	0.285982	125289086	chr2	#N/A
		AB	50SNPwindows	0.283928	1548173	chr21	#N/A
		AB	50SNPwindows	0.283593	17199709	chr3	SUSD4
		AB	50SNPwindows	0.281258	1541259	chr21	#N/A
		AB	50SNPwindows	0.276364	1524729	chr21	FHAD1
		AB	50SNPwindows	0.272561	1492183	chr21	AGMAT
		AB	50SNPwindows	0.269482	1499053	chr21	DNAJC16
		AB	50SNPwindows	0.266954	3883661	chr22	ADAM9
		AB	50SNPwindows	0.266795	1505513	chr21	CASP9
		AB	50SNPwindows	0.265649	25980711	chrZ	SMARCA2
		AB	50SNPwindows	0.263367	17529171	chr3	HHIPL2
		AB	50SNPwindows	0.261321	382402	chr18	PGS1
		AB	50SNPwindows	0.260542	125361458	chr2	MMP16
		AB	50SNPwindows	0.260044	26196684	chrZ	#N/A
		AB	50SNPwindows	0.259695	405659	chr18	DNAH17
		AB	50SNPwindows	0.256252	11100099	chr18	PMP22
		AB	50SNPwindows	0.256152	2403980	chr7	#N/A
		AB	50SNPwindows	0.255326	2387979	chr7	#N/A
		AB	50SNPwindows	0.254794	11064914	chr18	#N/A
		AB	50SNPwindows	0.253505	26300361	chrZ	#N/A
		AB	50SNPwindows	0.253398	396304	chr18	DNAH17
		AB	50SNPwindows	0.251673	358927	chr18	#N/A
		AB	50SNPwindows	0.249728	62124530	chrZ	#N/A
		AB	50SNPwindows	0.249293	33646921	chrZ	#N/A
		AB	50SNPwindows	0.248779	11142841	chr18	#N/A
		AB	50SNPwindows	0.248426	19926825	chr10	MAN2A2
		AB	50SNPwindows	0.24598	19942979	chr10	FURIN
		AB	50SNPwindows	0.244772	63548226	chrZ	TRPM3
		AB	50SNPwindows	0.242646	644300	chr27	KPNB1
		AB	50SNPwindows	0.240902	1974043	chrZ	CZH18orf25
		AB	50SNPwindows	0.240512	2504109	chr7	#N/A
		AB	50SNPwindows	0.238743	2422707	chr7	#N/A
		AB	50SNPwindows	0.238626	26082484	chrZ	SMARCA2
		AB	50SNPwindows	0.237775	1484403	chr21	PINK1
		AB	50SNPwindows	0.236396	2923368	chr18	PRKCA
		AB	50SNPwindows	0.23589	17573233	chr3	HHIPL2
		AB	50SNPwindows	0.235187	1554674	chr21	#N/A
		AB	50SNPwindows	0.235172	2443381	chr7	#N/A
		AB	50SNPwindows	0.234975	62214542	chrZ	#N/A
		AB	50SNPwindows	0.23348	24784143	chrZ	TNPO1
		AB	50SNPwindows	0.233149	62307275	chrZ	#N/A
		AB	50SNPwindows	0.232808	2464396	chr7	#N/A
		AB	50SNPwindows	0.230737	62406076	chrZ	#N/A
		AB	50SNPwindows	0.230571	25903410	chrZ	#N/A
		AB	50SNPwindows	0.230412	19669538	chrZ	ZSWIM6
		AB	50SNPwindows	0.230082	2484075	chr7	#N/A
		AB	50SNPwindows	0.229839	63477132	chrZ	TRPM3
		AB	50SNPwindows	0.229455	19724236	chrZ	#N/A
		AB	50SNPwindows	0.22945	17158937	chr3	#N/A
		AB	50SNPwindows	0.227746	124813734	chr2	CPNE3
		AB	50SNPwindows	0.22733	2003250	chrZ	HAUS1
		AB	50SNPwindows	0.226936	33732351	chrZ	PRUNE2
		AB	50SNPwindows	0.226654	11009668	chr18	#N/A
		AB	50SNPwindows	0.226468	413763	chr18	DNAH17
		AB	50SNPwindows	0.226261	125428935	chr2	MMP16
		AB	50SNPwindows	0.225816	63622206	chrZ	TRPM3
		AB	50SNPwindows	0.225614	33572839	chrZ	#N/A
		AB	50SNPwindows	0.225514	1900246	chrZ	RNF165
		AB	50SNPwindows	0.225433	666397	chr27	NPEPPS
		AB	50SNPwindows	0.224957	32983587	chrZ	#N/A
		AB	50SNPwindows	0.22485	2894113	chr18	#N/A
		AB	50SNPwindows	0.223179	33810425	chrZ	FOXB2
		AB	50SNPwindows	0.222813	11035721	chr18	#N/A
		AB	50SNPwindows	0.222593	26584348	chr1	#N/A
		AB	50SNPwindows	0.222248	11199814	chr18	#N/A
		AB	50SNPwindows	0.222187	26640976	chr1	EDAR
		AB	50SNPwindows	0.221882	53001518	chrZ	#N/A
		AB	50SNPwindows	0.221736	27450208	chr8	#N/A
		AB	50SNPwindows	0.221518	2950435	chr18	PRKCA
		AB	50SNPwindows	0.221463	1922751	chrZ	RNF165
		AB	50SNPwindows	0.221385	2371347	chr7	#N/A
		AB	50SNPwindows	0.22137	19616666	chrZ	ZSWIM6
		AB	50SNPwindows	0.220982	1945482	chrZ	#N/A
		AB	50SNPwindows	0.220139	2980976	chr18	PRKCA
		AB	50SNPwindows	0.218825	52875750	chrZ	SEMA6A
		AB	50SNPwindows	0.218455	2030761	chrZ	PSTPIP2
		AB	50SNPwindows	0.217896	33068209	chrZ	#N/A
		AB	50SNPwindows	0.217632	24962869	chrZ	#N/A
		AB	50SNPwindows	0.217104	11404124	chrZ	#N/A
		AB	50SNPwindows	0.217024	62036266	chrZ	#N/A
		AB	50SNPwindows	0.216638	25830219	chrZ	#N/A
		AB	50SNPwindows	0.216429	26534202	chr1	SH3RF3
		AB	50SNPwindows	0.21615	33877799	chrZ	VPS13A
		AB	50SNPwindows	0.216052	27506067	chr8	#N/A
		AB	50SNPwindows	0.215996	10942213	chr18	CCDC42
		AB	50SNPwindows	0.215821	27480524	chr8	#N/A
		AB	50SNPwindows	0.215415	61943005	chrZ	RORB
		AB	50SNPwindows	0.215252	62487939	chrZ	IPMK
		AB	50SNPwindows	0.215017	124730869	chr2	#N/A
		AB	50SNPwindows	0.214868	11476826	chrZ	WDR70
		AB	50SNPwindows	0.21477	10986152	chr18	ARHGAP44
		AB	50SNPwindows	0.214605	11315948	chrZ	CZH5orf42
		AB	50SNPwindows	0.214548	52940952	chrZ	#N/A
		AB	50SNPwindows	0.214054	24894302	chrZ	ZNF366
		AB	50SNPwindows	0.214024	10963111	chr18	USP43
		AB	50SNPwindows	0.213927	63755763	chrZ	#N/A
		AB	50SNPwindows	0.213633	4552572	chr11	GAN
		AB	50SNPwindows	0.213198	63397937	chrZ	TRPM3
		AB	50SNPwindows	0.213179	408769	chr2	#N/A
		AB	50SNPwindows	0.213162	24839646	chrZ	#N/A
		AB	50SNPwindows	0.212997	24681031	chrZ	FCHO2
		AB	50SNPwindows	0.212396	2523908	chr7	FN1
		AB	50SNPwindows	0.211437	32908367	chrZ	SLC24A2
		AB	50SNPwindows	0.211038	644845	chr19	CALN1
		AB	50SNPwindows	0.210867	421309	chr18	DNAH17
		AB	50SNPwindows	0.210477	24726663	chrZ	FCHO2
		AB	50SNPwindows	0.21007	17614452	chr3	#N/A
		AB	50SNPwindows	0.209696	63822651	chrZ	MAMDC2
		AB	50SNPwindows	0.209134	14102875	chr20	KCNB1
		AB	50SNPwindows	0.208147	33951524	chrZ	VPS13A
		AB	50SNPwindows	0.208022	35824656	chrZ	#N/A
		AB	50SNPwindows	0.207634	9288723	chr4	USP38
		AB	50SNPwindows	0.207634	50059147	chr3	ARFGEF3
		AB	50SNPwindows	0.20601	24636437	chrZ	#N/A
		AB	50SNPwindows	0.205919	35710348	chrZ	#N/A
		AB	50SNPwindows	0.2055	34027830	chrZ	GNAQ
		AB	50SNPwindows	0.205034	32513934	chrZ	ADAMTSL1
		AB	50SNPwindows	0.204936	125495957	chr2	#N/A
		AB	50SNPwindows	0.204201	636534	chr19	CALN1
		AB	50SNPwindows	0.204095	27559531	chr8	#N/A
		AB	50SNPwindows	0.204091	34108211	chrZ	GNAQ
		AB	50SNPwindows	0.204006	417400	chr2	#N/A
		AB	50SNPwindows	0.203691	2866290	chr18	CEP112
		AB	50SNPwindows	0.202919	70252872	chrZ	RAD23B
		AB	50SNPwindows	0.202902	4618828	chr11	PKD1L2
		AB	50SNPwindows	0.202842	32645033	chrZ	HAUS6
		AB	50SNPwindows	0.20276	399430	chr2	#N/A
		AB	50SNPwindows	0.20266	32749643	chrZ	DENND4C
		AB	50SNPwindows	0.202182	426499	chr2	#N/A
		AB	50SNPwindows	0.202008	35949670	chrZ	#N/A
		AB	50SNPwindows	0.201937	9422715	chr4	GAB1
		AB	50SNPwindows	0.201937	50164819	chr3	#N/A
		AB	50SNPwindows	0.201799	26490368	chr1	SH3RF3
		AB	50SNPwindows	0.201686	63694473	chrZ	KLF9
		AB	50SNPwindows	0.201517	36077961	chrZ	#N/A
		AB	50SNPwindows	0.201289	13970635	chr12	ADAMTS9
		AB	50SNPwindows	0.200909	11230256	chr18	#N/A
		AB	50SNPwindows	0.200645	4898894	chr11	#N/A
		AB	50SNPwindows	0.200534	54842269	chrZ	#N/A
		AB	50SNPwindows	0.200191	62565793	chrZ	#N/A
		AB	50SNPwindows	0.199877	13949213	chr12	ADAMTS9
		AB	50SNPwindows	0.199875	4954509	chr11	#N/A
		AB	50SNPwindows	0.199658	32829218	chrZ	SLC24A2
		AB	50SNPwindows	0.199185	390252	chr2	#N/A
		AB	50SNPwindows	0.199038	9356962	chr4	#N/A
		AB	50SNPwindows	0.199038	50109037	chr3	ARFGEF3
		AB	50SNPwindows	0.198675	4488826	chr11	CMIP
		AB	50SNPwindows	0.198583	627896	chr19	CALN1
		AB	50SNPwindows	0.198373	3010216	chr18	PRKCA
		AB	50SNPwindows	0.198283	55661848	chr5	KCNH5
		AB	50SNPwindows	0.198251	34192828	chrZ	CEP78
		AB	50SNPwindows	0.19799	13990886	chr12	ADAMTS9
		AB	50SNPwindows	0.197805	27528524	chr8	#N/A
		AB	50SNPwindows	0.197741	9485739	chr4	SMARCA5
		AB	50SNPwindows	0.197741	50224112	chr3	NHSL1
		AB	50SNPwindows	0.197663	63313485	chrZ	#N/A
		AB	50SNPwindows	0.197376	34280029	chrZ	#N/A
		AB	50SNPwindows	0.197314	70278640	chrZ	#N/A
		AB	50SNPwindows	0.197238	61856877	chrZ	TRPM6
		AB	50SNPwindows	0.197155	36332642	chrZ	SLC28A3
		AB	50SNPwindows	0.196919	11549331	chrZ	#N/A
		AB	50SNPwindows	0.196803	50796289	chrZ	#N/A
		AB	50SNPwindows	0.196361	70337455	chrZ	#N/A
		AB	50SNPwindows	0.196148	19902971	chr10	PRC1
		AB	50SNPwindows	0.195488	22440678	chrZ	#N/A
		AB	50SNPwindows	0.195129	26689896	chr1	CCDC138
		AB	50SNPwindows	0.19499	24589359	chrZ	#N/A
		AB	50SNPwindows	0.194921	9570361	chr4	NUDT9
		AB	50SNPwindows	0.194921	50284087	chr3	NHSL1
		AB	50SNPwindows	0.194585	33290740	chrZ	FOCAD
		AB	50SNPwindows	0.194462	54379100	chrZ	PRR16
		AB	50SNPwindows	0.194355	32229450	chrZ	ADAMTSL1
		AB	50SNPwindows	0.193858	11147865	chrZ	NIPBL
		AB	50SNPwindows	0.193758	50670188	chrZ	SVEP1
		AB	50SNPwindows	0.193715	428395	chr18	CYTH1
		AB	50SNPwindows	0.193471	102462236	chr2	DLGAP1
		AB	50SNPwindows	0.19341	652382	chr19	CALN1
		AB	50SNPwindows	0.193311	26490940	chr8	SSBP3
		AB	50SNPwindows	0.193302	9229125	chr4	#N/A
		AB	50SNPwindows	0.193302	50014638	chr3	#N/A
		AB	50SNPwindows	0.192486	25754141	chrZ	#N/A
		AB	50SNPwindows	0.192447	115107765	chr2	ASPH
		AB	50SNPwindows	0.192446	26448769	chr8	MRPL37
		AB	50SNPwindows	0.192424	11642666	chrZ	#N/A
		AB	50SNPwindows	0.192234	26421722	chr8	CDCP2
		AB	50SNPwindows	0.192154	1877167	chrZ	LOXHD1
		AB	50SNPwindows	0.192108	124651506	chr2	#N/A
		AB	50SNPwindows	0.192102	53073197	chrZ	#N/A
		AB	50SNPwindows	0.19197	35596352	chrZ	#N/A
		AB	50SNPwindows	0.191906	36204718	chrZ	KIF27
		AB	50SNPwindows	0.191728	4847036	chr11	#N/A
		AB	50SNPwindows	0.191566	446237	chr15	RIMBP2
		AB	50SNPwindows	0.191471	324646	chr2	#N/A
		AB	50SNPwindows	0.191145	54909460	chrZ	#N/A
		AB	50SNPwindows	0.190902	298787	chr2	#N/A
		AB	50SNPwindows	0.190734	464672	chr15	RIMBP2
		AB	50SNPwindows	0.190706	19914652	chr10	UNC45A
		AB	50SNPwindows	0.190681	4692820	chr11	ATMIN
		AB	50SNPwindows	0.190656	50401021	chrZ	#N/A
		AB	50SNPwindows	0.190558	1570033	chr21	LACTBL1
		AB	50SNPwindows	0.190403	2835726	chr18	CEP112
		AB	50SNPwindows	0.190263	70111330	chrZ	ZNF462
		AB	50SNPwindows	0.190193	688706	chr27	NPEPPS
		AB	50SNPwindows	0.190158	125560024	chr2	#N/A
		AB	50SNPwindows	0.189874	11233622	chrZ	NIPBL
		AB	50SNPwindows	0.189796	2059604	chrZ	EPG5
		AB	50SNPwindows	0.189722	19566806	chrZ	#N/A
		AB	50SNPwindows	0.189616	26475395	chr8	SSBP3
		AB	50SNPwindows	0.189551	4430577	chr11	CMIP
		AB	50SNPwindows	0.189466	53151209	chrZ	#N/A
		AB	50SNPwindows	0.189445	6201191	chr4A	OPHN1
		AB	50SNPwindows	0.189445	55103605	chr4	#N/A
		AB	50SNPwindows	0.189445	94571321	chr3	#N/A
		AB	50SNPwindows	0.189224	70305207	chrZ	#N/A
		AB	50SNPwindows	0.189114	19395853	chrZ	#N/A
		AB	50SNPwindows	0.189032	22562152	chrZ	AP3B1
		AB	50SNPwindows	0.189016	11058650	chrZ	SLC1A3
		AB	50SNPwindows	0.188874	14949006	chr14	TSC2
		AB	50SNPwindows	0.188727	69809024	chrZ	#N/A
		AB	50SNPwindows	0.188464	1561568	chr21	LACTBL1
		AB	50SNPwindows	0.188459	619982	chr19	CALN1
		AB	50SNPwindows	0.188351	290921	chr2	#N/A
		AB	50SNPwindows	0.188345	21690305	chrZ	SERINC5
		AB	50SNPwindows	0.188338	69764136	chrZ	#N/A
		AB	50SNPwindows	0.188263	2804538	chr18	CEP112
		AB	50SNPwindows	0.188058	19452831	chrZ	#N/A
		AB	50SNPwindows	0.18797	29734210	chrZ	#N/A
		AB	50SNPwindows	0.187848	658178	chr19	CALN1
		AB	50SNPwindows	0.187829	102398659	chr2	DLGAP1
		AB	50SNPwindows	0.187682	27745730	chr6	#N/A
		AB	50SNPwindows	0.187467	54311594	chrZ	PRR16
		AB	50SNPwindows	0.187304	25022942	chrZ	MAP1B
		AB	50SNPwindows	0.187165	27781017	chr6	VAX1
		AB	50SNPwindows	0.186672	26445481	chr1	SH3RF3
		AB	50SNPwindows	0.186654	26389579	chr8	LRRC42
		AB	50SNPwindows	0.186236	913059	chr22	#N/A
		AB	50SNPwindows	0.186119	70372000	chrZ	#N/A
		AB	50SNPwindows	0.186055	14937049	chr14	TSC2
		AB	50SNPwindows	0.186048	19508839	chrZ	#N/A
		AB	50SNPwindows	0.185963	315337	chr2	#N/A
		AB	50SNPwindows	0.185894	50477039	chrZ	LPAR1
		AB	50SNPwindows	0.185727	402973	chr15	STX2
		AB	50SNPwindows	0.185505	55673111	chr5	KCNH5
		AB	50SNPwindows	0.18549	26405931	chrZ	RFX3
		AB	50SNPwindows	0.185286	306911	chr2	#N/A
		AB	50SNPwindows	0.185279	4770180	chr11	CDYL2
		AB	50SNPwindows	0.185102	50313593	chrZ	#N/A
		AB	50SNPwindows	0.184966	26535899	chrZ	GLIS3
		AB	50SNPwindows	0.184906	55685942	chr5	KCNH5
		AB	50SNPwindows	0.184794	925152	chr22	#N/A
		AB	50SNPwindows	0.184727	50607503	chrZ	MUSK
		AB	50SNPwindows	0.18468	21772838	chrZ	#N/A
		AB	50SNPwindows	0.184612	333900	chr2	#N/A
		B4DE	50SNPwindows	0.0439502	70330141	chrZ	#N/A
		B4DE	50SNPwindows	0.0428733	69931808	chrZ	#N/A
		B4DE	50SNPwindows	0.0414639	70266404	chrZ	RAD23B
		B4DE	50SNPwindows	0.0394627	69863490	chrZ	#N/A
		B4DE	50SNPwindows	0.0392672	31318551	chrZ	#N/A
		B4DE	50SNPwindows	0.038442	31536408	chrZ	BNC2
		B4DE	50SNPwindows	0.0382799	86399118	chr2	PTPN3
		B4DE	50SNPwindows	0.0381028	69780731	chrZ	#N/A
		B4DE	50SNPwindows	0.0378395	30877367	chrZ	#N/A
		B4DE	50SNPwindows	0.0375232	70004356	chrZ	#N/A
		B4DE	50SNPwindows	0.0374411	69690148	chrZ	FKTN
		B4DE	50SNPwindows	0.0369848	31107488	chrZ	PSIP1
		B4DE	50SNPwindows	0.0364636	32241282	chrZ	ADAMTSL1
		B4DE	50SNPwindows	0.0360265	32480014	chrZ	ADAMTSL1
		B4DE	50SNPwindows	0.0355361	70206753	chrZ	#N/A
		B4DE	50SNPwindows	0.0355226	92558351	chr2	#N/A
		B4DE	50SNPwindows	0.0349483	4226441	chr12	MAPKAPK3
		B4DE	50SNPwindows	0.0343974	33656042	chr6	PPP2R2D
		B4DE	50SNPwindows	0.0339627	92632501	chr2	ZNF516
		B4DE	50SNPwindows	0.0338532	32001564	chrZ	CNTLN
		B4DE	50SNPwindows	0.0338219	70078686	chrZ	ZNF462
		B4DE	50SNPwindows	0.0338178	4181071	chr12	#N/A
		B4DE	50SNPwindows	0.0336618	92361062	chr2	MBP
		B4DE	50SNPwindows	0.033645	1539286	chr21	FHAD1
		B4DE	50SNPwindows	0.033451	30022429	chrZ	#N/A
		B4DE	50SNPwindows	0.0334253	30700179	chrZ	NFIB
		B4DE	50SNPwindows	0.03329	86506510	chr2	PTPN3
		B4DE	50SNPwindows	0.0330381	30292541	chrZ	#N/A
		B4DE	50SNPwindows	0.0329773	92493606	chr2	#N/A
		B4DE	50SNPwindows	0.0329282	30555753	chrZ	NFIB
		B4DE	50SNPwindows	0.0326818	70141204	chrZ	ZNF462
		B4DE	50SNPwindows	0.0326327	9377351	chrZ	PDZD2
		B4DE	50SNPwindows	0.0325939	92428864	chr2	ZNF236
		B4DE	50SNPwindows	0.032524	32964205	chrZ	#N/A
		B4DE	50SNPwindows	0.0323029	31765299	chrZ	BNC2
		B4DE	50SNPwindows	0.0322424	86292316	chr2	#N/A
		B4DE	50SNPwindows	0.032099	46346313	chrZ	ACO1
		B4DE	50SNPwindows	0.0319492	92294259	chr2	#N/A
		B4DE	50SNPwindows	0.0318988	92232134	chr2	GALR1
		B4DE	50SNPwindows	0.0318676	4274603	chr12	MAPKAPK3
		B4DE	50SNPwindows	0.0315528	14758697	chr7	CCDC141
		B4DE	50SNPwindows	0.0315376	46446227	chrZ	DGKQ
		B4DE	50SNPwindows	0.031529	15451168	chr12	FAM19A1
		B4DE	50SNPwindows	0.0315139	45974727	chrZ	BDP1
		B4DE	50SNPwindows	0.0315024	9443382	chrZ	PDZD2
		B4DE	50SNPwindows	0.0314516	4327076	chr12	MAPKAPK3
		B4DE	50SNPwindows	0.0311573	45819273	chrZ	LNPEP
		B4DE	50SNPwindows	0.0310885	26281889	chr1	#N/A
		B4DE	50SNPwindows	0.0308889	92171947	chr2	#N/A
		B4DE	50SNPwindows	0.0308795	15423219	chr12	FAM19A1
		B4DE	50SNPwindows	0.0307414	46526759	chrZ	TDRD7
		B4DE	50SNPwindows	0.0305927	32726408	chrZ	DENND4C
		B4DE	50SNPwindows	0.0304793	15479275	chr12	#N/A
		B4DE	50SNPwindows	0.0304111	4137493	chr12	DOCK3
		B4DE	50SNPwindows	0.0303789	33634190	chr6	#N/A
		B4DE	50SNPwindows	0.0302506	11083612	chr1	IL1RAPL1
		B4DE	50SNPwindows	0.0302365	46234267	chrZ	#N/A
		B4DE	50SNPwindows	0.030231	46106313	chrZ	#N/A
		B4DE	50SNPwindows	0.0302091	30158555	chrZ	#N/A
		B4DE	50SNPwindows	0.0302015	1837115	chrZ	LOXHD1
		B4DE	50SNPwindows	0.0299623	128357527	chr2	#N/A
		B4DE	50SNPwindows	0.0298006	33602456	chr6	#N/A
		B4DE	50SNPwindows	0.0297689	4381255	chr12	#N/A
		B4DE	50SNPwindows	0.0297061	128448662	chr2	#N/A
		B4DE	50SNPwindows	0.0296188	13535972	chr20	#N/A
		B4DE	50SNPwindows	0.0295768	1552187	chr21	#N/A
		B4DE	50SNPwindows	0.0295514	69195471	chrZ	#N/A
		B4DE	50SNPwindows	0.0295287	26218851	chr1	CHAMP1
		B4DE	50SNPwindows	0.0295158	86614061	chr2	MOCOS
		B4DE	50SNPwindows	0.0294837	34403910	chr1	#N/A
		B4DE	50SNPwindows	0.0294835	71786662	chrZ	EDIL3
		B4DE	50SNPwindows	0.0294674	9504488	chrZ	#N/A
		B4DE	50SNPwindows	0.0293765	11151053	chr1	IL1RAPL1
		B4DE	50SNPwindows	0.0293235	15372231	chr12	FAM19A1
		B4DE	50SNPwindows	0.0293026	13516118	chr20	#N/A
		B4DE	50SNPwindows	0.0292796	4475789	chr12	#N/A
		B4DE	50SNPwindows	0.0291119	11269964	chr1	IL1RAPL1
		B4DE	50SNPwindows	0.0290971	128400048	chr2	#N/A
		B4DE	50SNPwindows	0.0290885	13627639	chr12	#N/A
		B4DE	50SNPwindows	0.0290754	15504223	chr12	#N/A
		B4DE	50SNPwindows	0.0290314	99893863	chr2	#N/A
		B4DE	50SNPwindows	0.0290042	15401479	chr12	FAM19A1
		B4DE	50SNPwindows	0.0289829	15312885	chr12	FAM19A1
		B4DE	50SNPwindows	0.0289648	15344608	chr12	FAM19A1
		B4DE	50SNPwindows	0.0289472	11215020	chr1	IL1RAPL1
		B4DE	50SNPwindows	0.0289373	1790070	chrZ	LOXHD1
		B4DE	50SNPwindows	0.0288999	86186634	chr2	EPB41L4B
		B4DE	50SNPwindows	0.0288475	2920031	chr28	#N/A
		B4DE	50SNPwindows	0.0288432	33698412	chr6	#N/A
		B4DE	50SNPwindows	0.0288168	86716570	chr2	MOCOS
		B4DE	50SNPwindows	0.0288085	17356326	chr7	#N/A
		B4DE	50SNPwindows	0.0287606	33676713	chr6	BNIP3
		B4DE	50SNPwindows	0.0286659	45649262	chrZ	#N/A
		B4DE	50SNPwindows	0.0286187	10947154	chr1	#N/A
		B4DE	50SNPwindows	0.0285813	9566550	chrZ	GOLPH3
		B4DE	50SNPwindows	0.0284478	14425916	chr7	#N/A
		B4DE	50SNPwindows	0.0283903	14573893	chr7	ZNF385B
		B4DE	50SNPwindows	0.0283188	128423886	chr2	#N/A
		B4DE	50SNPwindows	0.028274	63538080	chrZ	TRPM3
		B4DE	50SNPwindows	0.0282155	1529202	chr21	FHAD1
		B4DE	50SNPwindows	0.028169	11015748	chr1	#N/A
		B4DE	50SNPwindows	0.0280242	22792900	chr9	#N/A
		B4DE	50SNPwindows	0.0280111	26007030	chr1	RASA3
		B4DE	50SNPwindows	0.0279928	99817307	chr2	#N/A
		B4DE	50SNPwindows	0.0279872	5663290	chr13	#N/A
		B4DE	50SNPwindows	0.0279615	34317742	chr1	DHRSX
		B4DE	50SNPwindows	0.0279489	43839222	chr1A	#N/A
		B4DE	50SNPwindows	0.0279489	92183480	chr1	ZBTB20
		B4DE	50SNPwindows	0.0279346	128330448	chr2	#N/A
		B4DE	50SNPwindows	0.0279214	15271945	chr12	FAM19A1
		B4DE	50SNPwindows	0.0278961	49991819	chr5	EML1
		B4DE	50SNPwindows	0.0278271	26340043	chr1	SH3RF3
		B4DE	50SNPwindows	0.0277503	4430012	chr12	#N/A
		B4DE	50SNPwindows	0.027745	15780388	chr4	#N/A
		B4DE	50SNPwindows	0.027745	57164202	chr3	#N/A
		B4DE	50SNPwindows	0.0277343	26053336	chr1	RASA3
		B4DE	50SNPwindows	0.0277045	71752170	chrZ	EDIL3
		B4DE	50SNPwindows	0.0276747	128376310	chr2	#N/A
		B4DE	50SNPwindows	0.027673	3604017	chr1	DSCAM
		B4DE	50SNPwindows	0.0276634	30424491	chrZ	#N/A
		B4DE	50SNPwindows	0.0276607	3633278	chr1	DSCAM
		B4DE	50SNPwindows	0.0276008	3810445	chr1	DSCAM
		B4DE	50SNPwindows	0.0275885	63205006	chrZ	#N/A
		B4DE	50SNPwindows	0.0275821	1328890	chr7	#N/A
		B4DE	50SNPwindows	0.0275451	14500427	chr7	ZNF385B
		B4DE	50SNPwindows	0.0274624	14824198	chr7	TTN
		B4DE	50SNPwindows	0.0274069	34661047	chr1	#N/A
		B4DE	50SNPwindows	0.0274023	26156090	chr1	CDC16
		B4DE	50SNPwindows	0.0272515	14698425	chr7	SESTD1
		B4DE	50SNPwindows	0.02725	13558071	chr12	SYNPR
		B4DE	50SNPwindows	0.0272411	11383826	chr1	IL1RAPL1
		B4DE	50SNPwindows	0.0272373	26098635	chr1	RASA3
		B4DE	50SNPwindows	0.0271358	13594172	chr12	SYNPR
		B4DE	50SNPwindows	0.027111	2939776	chr28	POLRMT
		B4DE	50SNPwindows	0.0270932	49946184	chr5	#N/A
		B4DE	50SNPwindows	0.0270712	2157284	chr7	LRRFIP1
		B4DE	50SNPwindows	0.0270377	23630064	chr4	#N/A
		B4DE	50SNPwindows	0.0270377	68100886	chr3	CDC40
		B4DE	50SNPwindows	0.0269562	15815028	chr4	#N/A
		B4DE	50SNPwindows	0.0269562	57237709	chr3	#N/A
		B4DE	50SNPwindows	0.0268329	1736630	chrZ	#N/A
		B4DE	50SNPwindows	0.0267567	18024218	chr1	#N/A
		B4DE	50SNPwindows	0.0267505	14637004	chr7	#N/A
		B4DE	50SNPwindows	0.0267216	50033195	chr5	EML1
		B4DE	50SNPwindows	0.02672	772513	chr18	RNF213
		B4DE	50SNPwindows	0.0266888	45471091	chrZ	GNE
		B4DE	50SNPwindows	0.0266648	13701238	chr12	ATXN7
		B4DE	50SNPwindows	0.0266635	64960685	chrZ	#N/A
		B4DE	50SNPwindows	0.0266515	23549138	chr4	PITX2
		B4DE	50SNPwindows	0.0266515	68039641	chr3	METTL24
		B4DE	50SNPwindows	0.0266346	69029244	chrZ	MCC
		B4DE	50SNPwindows	0.0266207	34241697	chr1	DHRSX
		B4DE	50SNPwindows	0.0266091	69356654	chrZ	CAST
		B4DE	50SNPwindows	0.0265774	2119772	chr7	MLPH
		B4DE	50SNPwindows	0.0265483	5631894	chr13	GRIA1
		B4DE	50SNPwindows	0.0265307	86064756	chr2	EPB41L4B
		B4DE	50SNPwindows	0.0264908	73182711	chrZ	#N/A
		B4DE	50SNPwindows	0.0264898	15067911	chr10	#N/A
		B4DE	50SNPwindows	0.0264579	22856924	chr9	#N/A
		B4DE	50SNPwindows	0.026448	16605080	chr4A	GABRA3
		B4DE	50SNPwindows	0.026448	66172087	chr4	PTPRA
		B4DE	50SNPwindows	0.026448	109332553	chr3	#N/A
		B4DE	50SNPwindows	0.0263906	71726597	chrZ	EDIL3
		B4DE	50SNPwindows	0.0263834	100047275	chr2	#N/A
		B4DE	50SNPwindows	0.0263567	3490992	chr27	#N/A
		B4DE	50SNPwindows	0.0263214	99971449	chr2	#N/A
		B4DE	50SNPwindows	0.0263084	22774035	chr9	#N/A
		B4DE	50SNPwindows	0.0263016	34747575	chr1	#N/A
		B4DE	50SNPwindows	0.0262948	23792695	chr4	#N/A
		B4DE	50SNPwindows	0.0262948	68216790	chr3	#N/A
		B4DE	50SNPwindows	0.02629	23711564	chr4	#N/A
		B4DE	50SNPwindows	0.02629	68159570	chr3	#N/A
		B4DE	50SNPwindows	0.0262754	33720417	chr6	JAKMIP3
		B4DE	50SNPwindows	0.0262732	42420482	chrZ	ADAMTS19
		B4DE	50SNPwindows	0.0262724	4372519	chr21	PRDM16
		B4DE	50SNPwindows	0.0262204	2192372	chr7	LRRFIP1
		B4DE	50SNPwindows	0.0262015	804384	chr18	#N/A
		B4DE	50SNPwindows	0.0261608	2958250	chr28	RNF126
		B4DE	50SNPwindows	0.0261551	17519727	chr7	#N/A
		B4DE	50SNPwindows	0.0261283	2899260	chr28	TPGS1
		B4DE	50SNPwindows	0.0261196	73332797	chrZ	ATP6AP1L
		B4DE	50SNPwindows	0.0261174	13737188	chr12	ATXN7
		B4DE	50SNPwindows	0.0260661	16647709	chr4A	GABRA3
		B4DE	50SNPwindows	0.0260661	66220805	chr4	PTPRA
		B4DE	50SNPwindows	0.0260661	109458289	chr3	PKHD1
		B4DE	50SNPwindows	0.0260619	50065156	chr5	EML1
		B4DE	50SNPwindows	0.0260237	1047213	chr6	PSAP
		B4DE	50SNPwindows	0.0259971	100113477	chr2	RAB31
		B4DE	50SNPwindows	0.0259628	787799	chr18	#N/A
		B4DE	50SNPwindows	0.025944	63315337	chrZ	#N/A
		B4DE	50SNPwindows	0.025926	65033439	chrZ	#N/A
		B5DE	50SNPwindows	0.038288	3007665	chr5	LGR4
		B5DE	50SNPwindows	0.0374994	3168972	chr5	#N/A
		B5DE	50SNPwindows	0.0368467	2971161	chr5	#N/A
		B5DE	50SNPwindows	0.0361696	3106434	chr5	#N/A
		B5DE	50SNPwindows	0.0358873	3049621	chr5	LGR4
		B5DE	50SNPwindows	0.0309517	48100274	chrZ	#N/A
		B5DE	50SNPwindows	0.0304992	47881628	chrZ	#N/A
		B5DE	50SNPwindows	0.0290639	4190366	chr19	#N/A
		B5DE	50SNPwindows	0.027927	4113743	chr19	RFFL
		B5DE	50SNPwindows	0.0279228	15458284	chr10	#N/A
		B5DE	50SNPwindows	0.0278988	4153195	chr19	#N/A
		B5DE	50SNPwindows	0.0277695	1403004	chr28	#N/A
		B5DE	50SNPwindows	0.0276467	1436791	chr28	SCAMP4
		B5DE	50SNPwindows	0.0275821	4133836	chr19	#N/A
		B5DE	50SNPwindows	0.02756	15397844	chr10	#N/A
		B5DE	50SNPwindows	0.0275008	11983597	chr20	BMP7
		B5DE	50SNPwindows	0.027488	12099481	chr20	#N/A
		B5DE	50SNPwindows	0.0274845	16695830	chr4	CCSER1
		B5DE	50SNPwindows	0.0274845	58462449	chr3	#N/A
		B5DE	50SNPwindows	0.0272923	16627991	chr4	CCSER1
		B5DE	50SNPwindows	0.0272923	58415542	chr3	MOXD1
		B5DE	50SNPwindows	0.0272092	4205307	chr19	#N/A
		B5DE	50SNPwindows	0.0271145	12022288	chr20	#N/A
		B5DE	50SNPwindows	0.0270426	16766512	chr4	CCSER1
		B5DE	50SNPwindows	0.0270426	58510645	chr3	#N/A
		B5DE	50SNPwindows	0.0270311	46910282	chrZ	CORO2A
		B5DE	50SNPwindows	0.0266229	47665240	chrZ	#N/A
		B5DE	50SNPwindows	0.0264772	3922294	chr9	PIK3CB
		B5DE	50SNPwindows	0.0264306	6385469	chr8	FAM129A
		B5DE	50SNPwindows	0.0264269	16567196	chr4	CCSER1
		B5DE	50SNPwindows	0.0264269	58356501	chr3	STX7
		B5DE	50SNPwindows	0.0263543	4172729	chr19	#N/A
		B5DE	50SNPwindows	0.026278	2350354	chr24	ARHGEF12
		B5DE	50SNPwindows	0.0262569	3889074	chr9	PIK3CB
		B5DE	50SNPwindows	0.0261357	12061339	chr20	#N/A
		B5DE	50SNPwindows	0.0260597	22210630	chr1A	#N/A
		B5DE	50SNPwindows	0.0260597	79539067	chr1	#N/A
		B5DE	50SNPwindows	0.0260011	3238578	chr5	#N/A
		B5DE	50SNPwindows	0.0258672	3829004	chr5	C5H15orf57
		B5DE	50SNPwindows	0.025809	2370741	chr24	GRIK4
		B5DE	50SNPwindows	0.0257938	10033217	chr13	FSTL4
		B5DE	50SNPwindows	0.0257748	4028544	chr9	#N/A
		B5DE	50SNPwindows	0.0257725	4070656	chr9	TSPEAR
		B5DE	50SNPwindows	0.0256543	1366852	chr28	#N/A
		B5DE	50SNPwindows	0.0255959	18988860	chr12	SUMF1
		B5DE	50SNPwindows	0.0255433	2389966	chr24	GRIK4
		B5DE	50SNPwindows	0.0255316	18974236	chr12	#N/A
		B5DE	50SNPwindows	0.0254742	717217	chr18	SGSH
		B5DE	50SNPwindows	0.0253479	3804205	chr5	#N/A
		B5DE	50SNPwindows	0.0253283	75130955	chr2	CDH18
		B5DE	50SNPwindows	0.0253023	18923173	chr12	#N/A
		B5DE	50SNPwindows	0.025188	16514810	chr4	CCSER1
		B5DE	50SNPwindows	0.025188	58289685	chr3	#N/A
		B5DE	50SNPwindows	0.0251701	2929790	chr5	#N/A
		B5DE	50SNPwindows	0.0251417	47454166	chrZ	#N/A
		B5DE	50SNPwindows	0.0250897	15341463	chr10	#N/A
		B5DE	50SNPwindows	0.0250786	48316364	chrZ	LINGO2
		B5DE	50SNPwindows	0.0250748	1469752	chr28	#N/A
		B5DE	50SNPwindows	0.0249585	3855472	chr5	KNL1
		B5DE	50SNPwindows	0.0249552	3811529	chr9	#N/A
		B5DE	50SNPwindows	0.0248346	3851121	chr9	#N/A
		B5DE	50SNPwindows	0.0246663	3952485	chr9	PIK3CB
		B5DE	50SNPwindows	0.024538	3779256	chr5	BAHD1
		B5DE	50SNPwindows	0.0245255	3754155	chr5	#N/A
		B5DE	50SNPwindows	0.0244976	3904883	chr5	#N/A
		B5DE	50SNPwindows	0.0244949	1502883	chr28	BTBD2
		B5DE	50SNPwindows	0.0244698	1326371	chr28	REXO1
		B5DE	50SNPwindows	0.0243161	660935	chr3	KIZ
		B5DE	50SNPwindows	0.0242929	3988703	chr9	#N/A
		B5DE	50SNPwindows	0.0242545	22452406	chr1A	#N/A
		B5DE	50SNPwindows	0.0242545	79896816	chr1	GRM5
		B5DE	50SNPwindows	0.0242523	14693683	chr2	SVIL
		B5DE	50SNPwindows	0.0242359	22928267	chr1A	CFTR
		B5DE	50SNPwindows	0.0242359	80353262	chr1	TMEM135
		B5DE	50SNPwindows	0.0241965	27280904	chr7	ADCY5
		B5DE	50SNPwindows	0.0241455	3879856	chr5	#N/A
		B5DE	50SNPwindows	0.0240008	18958696	chr12	#N/A
		B5DE	50SNPwindows	0.0239776	3774006	chr9	#N/A
		B5DE	50SNPwindows	0.0239731	22537427	chr1A	#N/A
		B5DE	50SNPwindows	0.0239731	79987986	chr1	GRM5
		B5DE	50SNPwindows	0.0239591	60003602	chr5	SOS2
		B5DE	50SNPwindows	0.0239036	3971318	chr5	NUP160
		B5DE	50SNPwindows	0.0238441	16885693	chr1	#N/A
		B5DE	50SNPwindows	0.0238246	26000096	chr8	LRP8
		B5DE	50SNPwindows	0.0237699	15291459	chr10	#N/A
		B5DE	50SNPwindows	0.0237412	16461272	chr4	#N/A
		B5DE	50SNPwindows	0.0237412	58215829	chr3	#N/A
		B5DE	50SNPwindows	0.0237271	698537	chr3	XRN2
		B5DE	50SNPwindows	0.0235345	22620939	chr1A	#N/A
		B5DE	50SNPwindows	0.0235345	80081346	chr1	RAB38
		B5DE	50SNPwindows	0.0235224	2411995	chr24	GRIK4
		B5DE	50SNPwindows	0.0235182	621431	chr3	#N/A
		B5DE	50SNPwindows	0.023472	3717264	chr2	CRHR2
		B5DE	50SNPwindows	0.0233983	678212	chr18	TBC1D16
		B5DE	50SNPwindows	0.0232372	10253076	chr13	RAPGEF6
		B5DE	50SNPwindows	0.0232252	698322	chr18	TBC1D16
		B5DE	50SNPwindows	0.0231599	18942101	chr12	#N/A
		B5DE	50SNPwindows	0.0231507	4219508	chr19	#N/A
		B5DE	50SNPwindows	0.0231329	10070657	chr13	FSTL4
		B5DE	50SNPwindows	0.0230943	578018	chr3	RALGAPA2
		B5DE	50SNPwindows	0.0230795	2788803	chr26	BRPF3
		B5DE	50SNPwindows	0.0230448	18902435	chr12	#N/A
		B5DE	50SNPwindows	0.0230057	5703121	chr1A	CAMK1D
		B5DE	50SNPwindows	0.0230057	66738316	chr1	PDS5B
		B5DE	50SNPwindows	0.022987	14751280	chr2	#N/A
		B5DE	50SNPwindows	0.022968	3934072	chr5	SPTB
		B5DE	50SNPwindows	0.022953	142374132	chr2	#N/A
		B5DE	50SNPwindows	0.0229352	6309381	chr13	TNIP1
		B5DE	50SNPwindows	0.0229093	2401069	chr24	GRIK4
		B5DE	50SNPwindows	0.0229008	2434070	chr24	GRIK4
		B5DE	50SNPwindows	0.0228375	22034592	chr1A	#N/A
		B5DE	50SNPwindows	0.0228375	79317453	chr1	#N/A
		B5DE	50SNPwindows	0.0228348	6228598	chr8	#N/A
		B5DE	50SNPwindows	0.0228275	142441909	chr2	#N/A
		B5DE	50SNPwindows	0.0228149	14640098	chr2	#N/A
		B5DE	50SNPwindows	0.0227965	74924731	chr2	CDH18
		B5DE	50SNPwindows	0.0227646	735903	chr3	#N/A
		B5DE	50SNPwindows	0.0227366	10307613	chr13	RAPGEF6
		B5DE	50SNPwindows	0.0226711	3439137	chr5	#N/A
		B5DE	50SNPwindows	0.022671	74726997	chr2	CDH18
		B5DE	50SNPwindows	0.022516	5619908	chr1A	CAMK1D
		B5DE	50SNPwindows	0.022516	66655002	chr1	#N/A
		B5DE	50SNPwindows	0.0224845	19326437	chr11	#N/A
		B5DE	50SNPwindows	0.0223838	22297464	chr1A	#N/A
		B5DE	50SNPwindows	0.0223838	79666328	chr1	NOX4
		B5DE	50SNPwindows	0.0223132	10204458	chr13	RAPGEF6
		B5DE	50SNPwindows	0.0223019	46806122	chrZ	APTX
		B5DE	50SNPwindows	0.0222545	3752401	chr2	#N/A
		B5DE	50SNPwindows	0.022189	19458732	chr11	#N/A
		B5DE	50SNPwindows	0.0221828	74563220	chr2	CDH18
		B5DE	50SNPwindows	0.0221746	2809087	chr26	BRPF3
		B5DE	50SNPwindows	0.0221491	70326737	chrZ	#N/A
		B5DE	50SNPwindows	0.0220371	47286105	chrZ	#N/A
		B5DE	50SNPwindows	0.0220353	15243968	chr10	#N/A
		B5DE	50SNPwindows	0.0219804	12139642	chr20	#N/A
		B5DE	50SNPwindows	0.0219307	962277	chr18	BAIAP2
		B5DE	50SNPwindows	0.0219067	736798	chr18	RNF213
		B5DE	50SNPwindows	0.0218866	22120438	chr1A	#N/A
		B5DE	50SNPwindows	0.0218866	79425328	chr1	#N/A
		B5DE	50SNPwindows	0.0218712	2767321	chr26	#N/A
		B5DE	50SNPwindows	0.0218008	3317706	chr23	#N/A
		B5DE	50SNPwindows	0.021767	2443893	chr24	GRIK4
		B5DE	50SNPwindows	0.0217427	6544216	chr8	#N/A
		B5DE	50SNPwindows	0.0217332	3305056	chr5	ANO3
		B5DE	50SNPwindows	0.0216964	9419706	chrZ	PDZD2
		B5DE	50SNPwindows	0.0216633	22777272	chr1A	#N/A
		B5DE	50SNPwindows	0.0216633	80230516	chr1	#N/A
		B5DE	50SNPwindows	0.0216234	22695952	chr1A	#N/A
		B5DE	50SNPwindows	0.0216234	80163153	chr1	#N/A
		B5DE	50SNPwindows	0.0215321	22853148	chr1A	CTTNBP2
		B5DE	50SNPwindows	0.0215321	80291473	chr1	#N/A
		B5DE	50SNPwindows	0.0215179	21867235	chr1A	KCND2
		B5DE	50SNPwindows	0.0215179	79126785	chr1	#N/A
		B5DE	50SNPwindows	0.0214926	21949583	chr1A	KCND2
		B5DE	50SNPwindows	0.0214926	79215356	chr1	#N/A
		B5DE	50SNPwindows	0.0214587	50854117	chrZ	PTGR1
		B5DE	50SNPwindows	0.021458	12175903	chr20	#N/A
		B5DE	50SNPwindows	0.0214221	19361131	chr8	#N/A
		B5DE	50SNPwindows	0.0214138	3373981	chr5	ANO3
		B5DE	50SNPwindows	0.0213899	831307	chr3	#N/A
		B5DE	50SNPwindows	0.0213818	1109232	chr18	NPLOC4
		B5DE	50SNPwindows	0.0213212	60038240	chr5	SOS2
		B5DE	50SNPwindows	0.021317	987189	chr18	#N/A
		B5DE	50SNPwindows	0.0212699	19280744	chr11	#N/A
		B5DE	50SNPwindows	0.0212503	57245454	chr1A	#N/A
		B5DE	50SNPwindows	0.0212503	104453624	chr1	ROBO2
		B5DE	50SNPwindows	0.0211529	2829820	chr26	MAPK13
		B5DE	50SNPwindows	0.0211414	9485938	chrZ	PDZD2
		B5DE	50SNPwindows	0.0210903	142236119	chr2	#N/A
		B5DE	50SNPwindows	0.0210748	3682872	chr2	CRHR2
		B5DE	50SNPwindows	0.021061	142511060	chr2	#N/A
		B5DE	50SNPwindows	0.0210534	26041421	chr8	LRP8
		B5DE	50SNPwindows	0.0210142	27609747	chr1	#N/A
		B5DE	50SNPwindows	0.0209859	36352886	chr7	FMNL2
		B5DE	50SNPwindows	0.0209632	3809688	chr2	GARS
		B5DE	50SNPwindows	0.0209023	854721	chr3	#N/A
		B5DE	50SNPwindows	0.0208809	14031041	chr3	#N/A
		B5DE	50SNPwindows	0.0208727	51496695	chrZ	SNX30
		B5DE	50SNPwindows	0.0208685	27766955	chr1	#N/A
		B5DE	50SNPwindows	0.0208368	3389424	chr28	#N/A
		B5DE	50SNPwindows	0.0207989	16411720	chr4	MMRN1
		B5DE	50SNPwindows	0.0207989	58131337	chr3	#N/A
		B6DE	50SNPwindows	0.0309603	3182712	chr24	GRAMD1B
		B6DE	50SNPwindows	0.0298531	11005211	chr18	#N/A
		B6DE	50SNPwindows	0.0293295	4663171	chr28	PTPRS
		B6DE	50SNPwindows	0.0293047	4698705	chr28	PTPRS
		B6DE	50SNPwindows	0.0290824	4632414	chr28	PTPRS
		B6DE	50SNPwindows	0.0290228	3160121	chr24	#N/A
		B6DE	50SNPwindows	0.0289595	3221872	chr24	GRAMD1B
		B6DE	50SNPwindows	0.0288344	11052719	chr18	#N/A
		B6DE	50SNPwindows	0.0283434	3136780	chr24	#N/A
		B6DE	50SNPwindows	0.0282262	11107037	chr18	PMP22
		B6DE	50SNPwindows	0.0281235	10964084	chr18	USP43
		B6DE	50SNPwindows	0.0279654	3203054	chr24	GRAMD1B
		B6DE	50SNPwindows	0.0276363	7798024	chr18	#N/A
		B6DE	50SNPwindows	0.0275873	4603800	chr28	KDM4B
		B6DE	50SNPwindows	0.0268171	7772255	chr18	#N/A
		B6DE	50SNPwindows	0.0266769	936127	chr4A	ATP11C
		B6DE	50SNPwindows	0.0266769	35821394	chr4	TENM3
		B6DE	50SNPwindows	0.0266769	78412162	chr3	#N/A
		B6DE	50SNPwindows	0.0265576	923005	chr4A	ATP11C
		B6DE	50SNPwindows	0.0265576	35718793	chr4	TENM3
		B6DE	50SNPwindows	0.0265576	78375747	chr3	#N/A
		B6DE	50SNPwindows	0.0260069	3113871	chr24	CLMP
		B6DE	50SNPwindows	0.0257597	894211	chr4A	ATP11C
		B6DE	50SNPwindows	0.0257597	35488214	chr4	TENM3
		B6DE	50SNPwindows	0.0257597	78303408	chr3	#N/A
		B6DE	50SNPwindows	0.0257124	7746274	chr18	TNRC6C
		B6DE	50SNPwindows	0.0256669	25915977	chr6	#N/A
		B6DE	50SNPwindows	0.0255973	974970	chr4A	CSTF2
		B6DE	50SNPwindows	0.0255973	36224450	chr4	TENM3
		B6DE	50SNPwindows	0.0255973	78522903	chr3	SNX14
		B6DE	50SNPwindows	0.0252006	7861323	chr18	#N/A
		B6DE	50SNPwindows	0.0248369	949299	chr4A	ARL13A
		B6DE	50SNPwindows	0.0248369	35936489	chr4	TENM3
		B6DE	50SNPwindows	0.0248369	78451159	chr3	#N/A
		B6DE	50SNPwindows	0.0248027	139025953	chr2	#N/A
		B6DE	50SNPwindows	0.0247055	909753	chr4A	ATP11C
		B6DE	50SNPwindows	0.0247055	35615807	chr4	TENM3
		B6DE	50SNPwindows	0.0247055	78338819	chr3	#N/A
		B6DE	50SNPwindows	0.0246591	7720375	chr18	TNRC6C
		B6DE	50SNPwindows	0.0243801	962421	chr4A	NOX1
		B6DE	50SNPwindows	0.0243801	36077137	chr4	TENM3
		B6DE	50SNPwindows	0.0243801	78486818	chr3	SYNCRIP
		B6DE	50SNPwindows	0.0240447	879373	chr4A	#N/A
		B6DE	50SNPwindows	0.0240447	35354439	chr4	#N/A
		B6DE	50SNPwindows	0.0240447	78265549	chr3	#N/A
		B6DE	50SNPwindows	0.0239157	17190549	chr6	ADGRA1
		B6DE	50SNPwindows	0.0237283	36945963	chr7	#N/A
		B6DE	50SNPwindows	0.0235645	36965110	chr7	#N/A
		B6DE	50SNPwindows	0.023488	976584	chr21	PAX7
		B6DE	50SNPwindows	0.0232379	17106611	chr6	ADGRA1
		B6DE	50SNPwindows	0.0231635	36985903	chr7	#N/A
		B6DE	50SNPwindows	0.0231495	14173389	chr14	CACNA1H
		B6DE	50SNPwindows	0.0230418	7820539	chr18	#N/A
		B6DE	50SNPwindows	0.0229687	942959	chr21	PAX7
		B6DE	50SNPwindows	0.0227934	14195894	chr14	CACNA1H
		B6DE	50SNPwindows	0.0227099	7840651	chr18	#N/A
		B6DE	50SNPwindows	0.0227	988213	chr4A	SYTL4
		B6DE	50SNPwindows	0.0227	36380512	chr4	TENM3
		B6DE	50SNPwindows	0.0227	78559951	chr3	NT5E
		B6DE	50SNPwindows	0.0226199	3007879	chr26	FANCE
		B6DE	50SNPwindows	0.022573	860713	chr4A	MCF2
		B6DE	50SNPwindows	0.022573	35244344	chr4	#N/A
		B6DE	50SNPwindows	0.022573	78226945	chr3	HTR1E
		B6DE	50SNPwindows	0.0225046	821560	chr27	MED1
		B6DE	50SNPwindows	0.0223856	138760175	chr2	#N/A
		B6DE	50SNPwindows	0.0223816	882673	chr27	#N/A
		B6DE	50SNPwindows	0.0223329	14184500	chr14	CACNA1H
		B6DE	50SNPwindows	0.0220857	1011275	chr21	#N/A
		B6DE	50SNPwindows	0.0219826	3036269	chr26	DEF6
		B6DE	50SNPwindows	0.0218488	66038688	chr2	#N/A
		B6DE	50SNPwindows	0.0218127	25970890	chr6	#N/A
		B6DE	50SNPwindows	0.0214765	138966452	chr2	#N/A
		B6DE	50SNPwindows	0.0214174	65954227	chr2	LYRM4
		B6DE	50SNPwindows	0.021409	768353	chr27	FBXL20
		B6DE	50SNPwindows	0.0208949	1046857	chr21	ALDH4A1
		B6DE	50SNPwindows	0.0208226	138714226	chr2	#N/A
		B6DE	50SNPwindows	0.0208199	903708	chr21	#N/A
		B6DE	50SNPwindows	0.0207157	2755305	chr17	#N/A
		B6DE	50SNPwindows	0.0205808	3021326	chr26	PPARD
		B6DE	50SNPwindows	0.0205524	138808413	chr2	#N/A
		B6DE	50SNPwindows	0.0204564	955589	chr27	#N/A
		B6DE	50SNPwindows	0.0202021	66128488	chr2	CDYL
		B6DE	50SNPwindows	0.0200319	2821394	chr17	EGFL7
		B6DE	50SNPwindows	0.0199858	10928447	chr18	#N/A
		B6DE	50SNPwindows	0.0199172	36930857	chr7	#N/A
		B6DE	50SNPwindows	0.0199085	3090747	chr24	CLMP
		B6DE	50SNPwindows	0.0198466	7883039	chr18	#N/A
		B6DE	50SNPwindows	0.0197584	2778776	chr17	#N/A
		B6DE	50SNPwindows	0.0195814	138909543	chr2	#N/A
		B6DE	50SNPwindows	0.0195355	16464425	chr6	BLNK
		B6DE	50SNPwindows	0.019429	1080947	chr21	IFFO2
		B6DE	50SNPwindows	0.0193512	36919624	chr7	#N/A
		B6DE	50SNPwindows	0.019241	2731487	chr17	NOTCH1
		B6DE	50SNPwindows	0.0191281	56860066	chr1A	#N/A
		B6DE	50SNPwindows	0.0191281	104240945	chr1	ROBO2
		B6DE	50SNPwindows	0.0190115	10898158	chr18	PIK3R6
		B6DE	50SNPwindows	0.0189892	5495209	chr4A	EDA
		B6DE	50SNPwindows	0.0189892	51212787	chr4	PPARGC1A
		B6DE	50SNPwindows	0.0189892	91582748	chr3	CSMD1
		B6DE	50SNPwindows	0.018969	66662762	chr2	SLC22A23
		B6DE	50SNPwindows	0.0188949	2801475	chr17	#N/A
		B6DE	50SNPwindows	0.0188857	66599349	chr2	#N/A
		B6DE	50SNPwindows	0.0188528	14259282	chr14	#N/A
		B6DE	50SNPwindows	0.0188506	14277320	chr14	#N/A
		B6DE	50SNPwindows	0.0187729	7692930	chr18	TNRC6C
		B6DE	50SNPwindows	0.0187515	138858320	chr2	#N/A
		B6DE	50SNPwindows	0.0186067	37010408	chr7	#N/A
		B6DE	50SNPwindows	0.0185806	16942514	chr6	#N/A
		B6DE	50SNPwindows	0.0185578	2841021	chr17	#N/A
		B6DE	50SNPwindows	0.0185434	933503	chr12	BICD2
		B6DE	50SNPwindows	0.0184628	7666618	chr18	TNRC6C
		B6DE	50SNPwindows	0.0184533	871496	chr11	NFAT5
		B6DE	50SNPwindows	0.0182369	671103	chr27	NPEPPS
		B6DE	50SNPwindows	0.0181131	17022591	chr6	ADGRA1
		B6DE	50SNPwindows	0.0180714	5749535	chr12	#N/A
		B6DE	50SNPwindows	0.0180065	14206554	chr14	CACNA1H
		B6DE	50SNPwindows	0.0179879	3050554	chr26	ZNF76
		B6DE	50SNPwindows	0.0179841	16770072	chr6	#N/A
		B6DE	50SNPwindows	0.0179446	909907	chr11	TERF2
		B6DE	50SNPwindows	0.0179174	5515019	chr4A	EDA
		B6DE	50SNPwindows	0.0179174	51304485	chr4	PPARGC1A
		B6DE	50SNPwindows	0.0179174	91724994	chr3	CSMD1
		B6DE	50SNPwindows	0.0178188	24965423	chr7	#N/A
		B6DE	50SNPwindows	0.0177731	5788013	chr12	#N/A
		B6DE	50SNPwindows	0.0177386	71702133	chrZ	EDIL3
		B6DE	50SNPwindows	0.0177366	714148	chr27	MRPL45
		B6DE	50SNPwindows	0.0177073	1980207	chr10	C10H15orf39
		B6DE	50SNPwindows	0.0177025	1062934	chr1A	#N/A
		B6DE	50SNPwindows	0.0177025	60932604	chr1	#N/A
		B6DE	50SNPwindows	0.0175995	138643200	chr2	#N/A
		B6DE	50SNPwindows	0.0175261	684824	chr11	#N/A
		B6DE	50SNPwindows	0.0175098	16861159	chr6	#N/A
		B6DE	50SNPwindows	0.0174392	18517466	chr12	CNTN4
		B6DE	50SNPwindows	0.0174057	7385489	chr5	ABTB2
		B6DE	50SNPwindows	0.0173702	14292472	chr14	#N/A
		B6DE	50SNPwindows	0.017339	832428	chr11	NOB1
		B6DE	50SNPwindows	0.017293	67696353	chrZ	#N/A
		B6DE	50SNPwindows	0.0172365	25806998	chr6	TCF7L2
		B6DE	50SNPwindows	0.0172275	18555942	chr12	CNTN4
		B6DE	50SNPwindows	0.0171562	18536172	chr12	CNTN4
		B6DE	50SNPwindows	0.0171558	138677029	chr2	#N/A
		B6DE	50SNPwindows	0.0171549	66536574	chr2	PXDC1
		B6DE	50SNPwindows	0.0171234	5475265	chr4A	#N/A
		B6DE	50SNPwindows	0.0171234	51137358	chr4	DHX15
		B6DE	50SNPwindows	0.0171234	91442028	chr3	CSMD1
		B6DE	50SNPwindows	0.0171203	3082828	chr26	SCUBE3
		B6DE	50SNPwindows	0.0171096	5456172	chr4A	IGBP1
		B6DE	50SNPwindows	0.0171096	51056870	chr4	CCDC149
		B6DE	50SNPwindows	0.0171096	91302557	chr3	CSMD1
		B6DE	50SNPwindows	0.0170609	1230873	chr12	WNK2
		B6DE	50SNPwindows	0.0170372	37038424	chr7	#N/A
		B6DE	50SNPwindows	0.0169288	66462593	chr2	#N/A
		B6DE	50SNPwindows	0.0169136	18576891	chr12	CNTN4
		B6DE	50SNPwindows	0.0169047	16666678	chr6	#N/A
		B6DE	50SNPwindows	0.0168903	1208639	chr27	TNS4
		B6DE	50SNPwindows	0.0168634	3065696	chr26	SCUBE3
		B6DE	50SNPwindows	0.0168218	3542213	chr13	CPLX2
		B6DE	50SNPwindows	0.016789	2709263	chr17	NOTCH1
		B6DE	50SNPwindows	0.0167394	12872349	chr15	#N/A
		B6DE	50SNPwindows	0.0167257	71662092	chrZ	#N/A
		B6DE	50SNPwindows	0.0167076	12840195	chr15	#N/A
		B6DE	50SNPwindows	0.016703	12906957	chr15	#N/A
		B6DE	50SNPwindows	0.0166953	24483415	chr7	CNTNAP5
		B6DE	50SNPwindows	0.016685	898172	chr12	#N/A
		B6DE	50SNPwindows	0.0166705	61739364	chr2	#N/A
		B6DE	50SNPwindows	0.0166511	1140014	chr1A	SPX
		B6DE	50SNPwindows	0.0166511	60987725	chr1	#N/A
		B6DE	50SNPwindows	0.0166344	67851042	chrZ	#N/A
		B6DE	50SNPwindows	0.0166085	36910317	chr7	NR4A2
		B6DE	50SNPwindows	0.0165961	68031522	chrZ	#N/A
		B6DE	50SNPwindows	0.0165914	25860774	chr6	#N/A
		B6DE	50SNPwindows	0.0165913	735829	chr11	#N/A
		B6DE	50SNPwindows	0.0165889	33296964	chr3	SDCCAG8
		B6DE	50SNPwindows	0.0165467	18501782	chr12	CNTN4
		B6DE	50SNPwindows	0.0164786	16905419	chr11	CDH8
		B6DE	50SNPwindows	0.0164515	978004	chr1A	ABCC9
		B6DE	50SNPwindows	0.0164515	60880183	chr1	ESD
		B6DE	50SNPwindows	0.0164478	5435752	chr4A	#N/A
		B6DE	50SNPwindows	0.0164478	50986230	chr4	LGI2
		B6DE	50SNPwindows	0.0164478	91170357	chr3	CSMD1
		B6DE	50SNPwindows	0.0164315	71731337	chrZ	EDIL3
		B6DE	50SNPwindows	0.0163313	16368579	chr6	#N/A
		B6DE	50SNPwindows	0.0163082	66383484	chr2	ECI2
		B6DE	50SNPwindows	0.0162729	505432	chr22	ANTXR1
		B6DE	50SNPwindows	0.0162205	5531456	chr4A	EDA
		B6DE	50SNPwindows	0.0162205	51395145	chr4	PPARGC1A
		B6DE	50SNPwindows	0.0162205	91853639	chr3	CSMD1
		BD	200kbWindow	0.0394422	11700000	chr4	PRMT9
		BD	200kbWindow	0.036694	88500000	chr2	#N/A
		BD	200kbWindow	0.0337228	35100000	chrZ	#N/A
		BD	200kbWindow	0.0283434	50700000	chr1A	LARGE1
		BD	200kbWindow	0.0221424	68900000	chrZ	APC
		BD	200kbWindow	0.0218207	87700000	chr3	#N/A
		BD	200kbWindow	0.0216219	41100000	chrZ	#N/A
		BD	200kbWindow	0.0210254	51500000	chr1	#N/A
		BD	200kbWindow	0.0193322	13900000	chr15	#N/A
		BD	200kbWindow	0.0191431	12100000	chr5	#N/A
		BD	200kbWindow	0.0184798	20500000	chrZ	ERBIN
		BD	200kbWindow	0.0179434	81700000	chr2	#N/A
		BD	200kbWindow	0.0170289	24100000	chr1A	#N/A
		BD	200kbWindow	0.01683	19500000	chr5	#N/A
		BD	200kbWindow	0.016619	25100000	chrZ	#N/A
		BD	200kbWindow	0.0164249	40300000	chrZ	#N/A
		BD	200kbWindow	0.0162682	11900000	chrZ	#N/A
		BD	200kbWindow	0.0162305	68700000	chr3	#N/A
		BD	200kbWindow	0.0161621	7900000	chr12	ERC2
		BD	200kbWindow	0.0161004	34100000	chr6	INPP5A
		BD	200kbWindow	0.0153426	62700000	chrZ	#N/A
		BD	200kbWindow	0.0145977	19900000	chr5	#N/A
		BD	200kbWindow	0.0144061	22700000	chr7	#N/A
		BD	200kbWindow	0.0139542	29500000	chrZ	#N/A
		BD	200kbWindow	0.0137039	75900000	chr3	#N/A
		BD	200kbWindow	0.0136988	28100000	chrZ	#N/A
		BD	200kbWindow	0.0135069	41900000	chrZ	#N/A
		BD	200kbWindow	0.0134963	27100000	chr3	#N/A
		BD	200kbWindow	0.0134367	68300000	chrZ	CAMK4
		BD	200kbWindow	0.0132763	53300000	chr4	LCORL
		BD	200kbWindow	0.0132678	12300000	chr2	#N/A
		BD	200kbWindow	0.0127001	57100000	chr3	AHI1
		BD	200kbWindow	0.0125485	66300000	chrZ	#N/A
		BD	200kbWindow	0.0123703	33700000	chr4	#N/A
		BD	200kbWindow	0.0123692	61300000	chr1A	#N/A
		BD	200kbWindow	0.0122866	45900000	chr1	#N/A
		BD	200kbWindow	0.012207	57100000	chr2	CTDP1
		BD	200kbWindow	0.0122018	33700000	chr1	#N/A
		BD	200kbWindow	0.0121714	147700000	chr2	#N/A
		BD	200kbWindow	0.0121569	5100000	chr6	RHOBTB1
		BD	200kbWindow	0.0120838	101100000	chr1	APP
		BD	200kbWindow	0.0120273	100000	chr10	#N/A
		BD	200kbWindow	0.0118687	20500000	chr5	LRRC4C
		BD	200kbWindow	0.0114901	55900000	chr2	#N/A
		BD	200kbWindow	0.0114111	84500000	chr2	#N/A
		BD	200kbWindow	0.0113958	100000	chr6	CTNNA3
		BD	200kbWindow	0.0113548	52500000	chr5	TDRD9
		BD	200kbWindow	0.0111731	12300000	chrZ	#N/A
		BD	200kbWindow	0.0111466	23900000	chr1A	#N/A
		BD	200kbWindow	0.0110484	41900000	chr1A	#N/A
		BD	200kbWindow	0.0110196	75700000	chr3	#N/A
		BD	50SNPwindows	0.0111864	16678064	chr2	GPR158
		BD	50SNPwindows	0.0110762	69307567	chrZ	#N/A
		BD	50SNPwindows	0.011057	68349487	chrZ	CAMK4
		BD	50SNPwindows	0.0110484	69148035	chrZ	MCC
		BD	50SNPwindows	0.0109119	68988587	chrZ	DCP2
		BD	50SNPwindows	0.0108864	16774148	chr2	ENKUR
		BD	50SNPwindows	0.0106906	68512399	chrZ	#N/A
		BD	50SNPwindows	0.0105206	18823572	chr12	#N/A
		BD	50SNPwindows	0.0103111	18846805	chr12	#N/A
		BD	50SNPwindows	0.0100921	16582418	chr2	GPR158
		BD	50SNPwindows	0.0100201	25288569	chr1A	ZNF277
		BD	50SNPwindows	0.0100201	81563143	chr1	DLG2
		BD	50SNPwindows	0.00997535	18870587	chr12	#N/A
		BD	50SNPwindows	0.00995654	25357323	chr1A	DOCK4
		BD	50SNPwindows	0.00995654	81655089	chr1	DLG2
		BD	50SNPwindows	0.00980252	68833682	chrZ	APC
		BD	50SNPwindows	0.00971799	25430219	chr1A	DOCK4
		BD	50SNPwindows	0.00971799	81754841	chr1	DLG2
		BD	50SNPwindows	0.00960581	68678027	chrZ	EPB41L4A
		BD	50SNPwindows	0.00947468	16857999	chr2	#N/A
		BD	50SNPwindows	0.00939156	18932049	chr12	#N/A
		BD	50SNPwindows	0.00923842	25220617	chr1A	IFRD1
		BD	50SNPwindows	0.00923842	81468090	chr1	DLG2
		BD	50SNPwindows	0.00917161	2105085	chr26	KCTD20
		BD	50SNPwindows	0.00908993	72379170	chrZ	#N/A
		BD	50SNPwindows	0.00896994	2084644	chr26	ETV7
		BD	50SNPwindows	0.00872916	30373575	chrZ	#N/A
		BD	50SNPwindows	0.0087197	16487754	chr2	#N/A
		BD	50SNPwindows	0.00865288	18948476	chr12	#N/A
		BD	50SNPwindows	0.00864454	16943301	chr2	ARHGAP21
		BD	50SNPwindows	0.00862115	18913106	chr12	#N/A
		BD	50SNPwindows	0.00859133	68178355	chrZ	#N/A
		BD	50SNPwindows	0.0085335	30585177	chrZ	NFIB
		BD	50SNPwindows	0.00852789	30481293	chrZ	#N/A
		BD	50SNPwindows	0.00851142	2126651	chr26	STK38
		BD	50SNPwindows	0.00841759	72432891	chrZ	#N/A
		BD	50SNPwindows	0.0084123	737048	chr18	RNF213
		BD	50SNPwindows	0.00838324	15110691	chr10	#N/A
		BD	50SNPwindows	0.00834803	18893368	chr12	#N/A
		BD	50SNPwindows	0.00829021	2065016	chr26	PNPLA1
		BD	50SNPwindows	0.00827522	46780947	chrZ	SMU1
		BD	50SNPwindows	0.00826428	46864944	chrZ	TBC1D2
		BD	50SNPwindows	0.008249	25848450	chr1A	IMMP2L
		BD	50SNPwindows	0.008249	82116039	chr1	PICALM
		BD	50SNPwindows	0.00820109	25168326	chr1A	#N/A
		BD	50SNPwindows	0.00820109	81380130	chr1	DLG2
		BD	50SNPwindows	0.0081952	15200767	chr10	#N/A
		BD	50SNPwindows	0.00810052	2149069	chr26	#N/A
		BD	50SNPwindows	0.00808987	85669510	chr2	#N/A
		BD	50SNPwindows	0.00806675	10284596	chr15	PXN
		BD	50SNPwindows	0.00803568	10334365	chr15	MSI1
		BD	50SNPwindows	0.00800159	67996758	chrZ	#N/A
		BD	50SNPwindows	0.00799566	18964541	chr12	#N/A
		BD	50SNPwindows	0.00788947	10430958	chr15	RNF10
		BD	50SNPwindows	0.0078847	25508936	chr1A	DOCK4
		BD	50SNPwindows	0.0078847	81848885	chr1	DLG2
		BD	50SNPwindows	0.00788156	15155166	chr10	#N/A
		BD	50SNPwindows	0.00787782	14168820	chr14	CACNA1H
		BD	50SNPwindows	0.00787324	722431	chr18	SLC26A11
		BD	50SNPwindows	0.00786827	22761158	chr9	#N/A
		BD	50SNPwindows	0.00786617	761740	chr18	RNF213
		BD	50SNPwindows	0.00781561	129202064	chr2	POP1
		BD	50SNPwindows	0.00780255	14248039	chr14	CACNA1H
		BD	50SNPwindows	0.00778292	88257130	chr2	#N/A
		BD	50SNPwindows	0.00775735	30703899	chrZ	NFIB
		BD	50SNPwindows	0.00774001	749799	chr18	RNF213
		BD	50SNPwindows	0.00773339	18800199	chr12	#N/A
		BD	50SNPwindows	0.00769971	44130862	chr1A	#N/A
		BD	50SNPwindows	0.00769971	92157791	chr1	ZBTB20
		BD	50SNPwindows	0.00767858	2002293	chr18	#N/A
		BD	50SNPwindows	0.00766996	69448083	chrZ	PCSK1
		BD	50SNPwindows	0.0076575	25706794	chr1A	IMMP2L
		BD	50SNPwindows	0.0076575	82024256	chr1	#N/A
		BD	50SNPwindows	0.00762773	25589205	chr1A	IMMP2L
		BD	50SNPwindows	0.00762773	81934364	chr1	DLG2
		BD	50SNPwindows	0.00759166	10383034	chr15	MSI1
		BD	50SNPwindows	0.00758915	46397102	chrZ	DGKQ
		BD	50SNPwindows	0.00758637	16387609	chr2	MYO3A
		BD	50SNPwindows	0.00756053	2031075	chr18	#N/A
		BD	50SNPwindows	0.00755735	129161571	chr2	#N/A
		BD	50SNPwindows	0.00753882	72542433	chrZ	#N/A
		BD	50SNPwindows	0.00753816	891151	chr18	RPTOR
		BD	50SNPwindows	0.00753435	67853289	chrZ	#N/A
		BD	50SNPwindows	0.00752293	46470926	chrZ	DGKQ
		BD	50SNPwindows	0.0075119	2058774	chr18	KCNJ16
		BD	50SNPwindows	0.00750609	44054955	chr1A	#N/A
		BD	50SNPwindows	0.00750609	92083213	chr1	ZBTB20
		BD	50SNPwindows	0.00749986	14265894	chr14	#N/A
		BD	50SNPwindows	0.00743969	872548	chr18	RPTOR
		BD	50SNPwindows	0.00741361	22741624	chr9	#N/A
		BD	50SNPwindows	0.00740885	69645549	chrZ	#N/A
		BD	50SNPwindows	0.0073871	72601142	chrZ	#N/A
		BD	50SNPwindows	0.00737413	7844322	chr18	#N/A
		BD	50SNPwindows	0.00735014	88355598	chr2	#N/A
		BD	50SNPwindows	0.00733341	790051	chr18	#N/A
		BD	50SNPwindows	0.00733179	14234662	chr14	CACNA1H
		BD	50SNPwindows	0.0073273	31095912	chrZ	SNAPC3
		BD	50SNPwindows	0.00732051	22776458	chr9	#N/A
		BD	50SNPwindows	0.00731769	14180072	chr14	CACNA1H
		BD	50SNPwindows	0.0073107	35383282	chr3	#N/A
		BD	50SNPwindows	0.00730169	44227081	chr1A	#N/A
		BD	50SNPwindows	0.00730169	92232782	chr1	ZBTB20
		BD	50SNPwindows	0.00724312	2168708	chr18	#N/A
		BD	50SNPwindows	0.00722784	2150943	chr18	#N/A
		BD	50SNPwindows	0.00721143	2114984	chr21	#N/A
		BD	50SNPwindows	0.00720844	46539643	chrZ	TDRD7
		BD	50SNPwindows	0.00720823	46616734	chrZ	NCBP1
		BD	50SNPwindows	0.00719687	99400134	chr2	#N/A
		BD	50SNPwindows	0.00718241	31455255	chrZ	BNC2
		BD	50SNPwindows	0.00717819	2159302	chr21	CDC42
		BD	50SNPwindows	0.00716955	9256309	chrZ	#N/A
		BD	50SNPwindows	0.007164	46086112	chrZ	#N/A
		BD	50SNPwindows	0.00715775	46702103	chrZ	#N/A
		BD	50SNPwindows	0.00715605	910433	chr18	#N/A
		BD	50SNPwindows	0.00715412	775390	chr18	ENDOV
		BD	50SNPwindows	0.00714684	88153253	chr2	#N/A
		BD	50SNPwindows	0.00714638	99319218	chr2	#N/A
		BD	50SNPwindows	0.00711998	9195761	chrZ	CCBE1
		BD	50SNPwindows	0.00710156	2136552	chr21	#N/A
		BD	50SNPwindows	0.00708998	2185559	chr21	CLDN19
		BD	50SNPwindows	0.00707715	7864503	chr18	#N/A
		BD	50SNPwindows	0.0070742	15247296	chr10	#N/A
		BD	50SNPwindows	0.00706669	99246277	chr2	GNAL
		BD	50SNPwindows	0.00703393	9144100	chrZ	ARHGEF39
		BD	50SNPwindows	0.00701939	22643299	chr9	#N/A
		BD	50SNPwindows	0.00699783	2174395	chr26	#N/A
		BD	50SNPwindows	0.00698596	30820172	chrZ	#N/A
		BD	50SNPwindows	0.00697056	73440442	chrZ	#N/A
		BD	50SNPwindows	0.00696698	46300077	chrZ	#N/A
		BD	50SNPwindows	0.00694358	12512172	chrZ	#N/A
		BD	50SNPwindows	0.00694075	16652272	chrZ	SLC38A9
		BD	50SNPwindows	0.00694013	22814483	chr9	#N/A
		BD	50SNPwindows	0.00692293	15063252	chr10	#N/A
		BD	50SNPwindows	0.00692015	22794760	chr9	#N/A
		BD	50SNPwindows	0.00691376	22835879	chr9	#N/A
		BD	50SNPwindows	0.00691082	1139367	chr8	#N/A
		BD	50SNPwindows	0.00690538	30940614	chrZ	FREM1
		BD	50SNPwindows	0.00690186	22669337	chr9	#N/A
		BD	50SNPwindows	0.00689867	7884877	chr18	#N/A
		BD	50SNPwindows	0.00689421	129078054	chr2	#N/A
		BD	50SNPwindows	0.00687583	3814127	chr5	#N/A
		BD	50SNPwindows	0.00686808	18977966	chr12	#N/A
		BD	50SNPwindows	0.00685147	22696218	chr9	#N/A
		BD	50SNPwindows	0.00685082	12795781	chrZ	C6
		BD	50SNPwindows	0.00684732	7825295	chr18	#N/A
		BD	50SNPwindows	0.00683224	14924561	chr10	#N/A
		BD	50SNPwindows	0.00682747	3836999	chr5	RPUSD2
		BD	50SNPwindows	0.00682747	10808368	chr15	#N/A
		BD	50SNPwindows	0.00680814	1034242	chr8	PRRC2C
		BD	50SNPwindows	0.0068018	1096975	chr8	PRRX1
		BD	50SNPwindows	0.00679557	2132039	chr18	#N/A
		BD	50SNPwindows	0.00679391	99478401	chr2	PIEZO2
		BD	50SNPwindows	0.00679387	12654359	chrZ	PTGER4
		BD	50SNPwindows	0.00678173	14222860	chr14	CACNA1H
		BD	50SNPwindows	0.00677762	73485123	chrZ	SSBP2
		BD	50SNPwindows	0.00675767	704110	chr18	CCDC40
		BD	50SNPwindows	0.00675427	8146007	chr13	SPOCK1
		BD	50SNPwindows	0.00674387	1975045	chr18	#N/A
		BD	50SNPwindows	0.00673355	35479277	chr3	RMDN2
		BD	50SNPwindows	0.00670974	3747775	chr5	#N/A
		BD	50SNPwindows	0.00670432	10147180	chr15	#N/A
		BD	50SNPwindows	0.00669938	10742478	chr15	EIF4ENIF1
		BD	50SNPwindows	0.00669413	46201866	chrZ	#N/A
		BD	50SNPwindows	0.00667382	43986406	chr1A	#N/A
		BD	50SNPwindows	0.00667382	91996230	chr1	#N/A
		BD	50SNPwindows	0.0066632	1054896	chr8	PRRC2C
		BD	50SNPwindows	0.0066621	69882741	chrZ	#N/A
		BD	50SNPwindows	0.00665845	31273752	chrZ	CCDC171
		BD	50SNPwindows	0.00665366	2038287	chr21	#N/A
		BD	50SNPwindows	0.00664254	805161	chr18	#N/A
		BD	50SNPwindows	0.00664242	8120559	chr13	SPOCK1
		BD	50SNPwindows	0.00663685	36016147	chr3	TTC27
		BD	50SNPwindows	0.00663277	22719581	chr9	#N/A
		BD	50SNPwindows	0.00663093	9888774	chr11	#N/A
		BD	50SNPwindows	0.0066249	3860234	chr5	KNL1
		BD	50SNPwindows	0.00660818	2213746	chr21	HIPK4
		BD	50SNPwindows	0.00659671	13117620	chrZ	#N/A
		BD	50SNPwindows	0.00659219	16487134	chrZ	DHX29
		BD	50SNPwindows	0.00657066	3883168	chr5	#N/A
		BD	50SNPwindows	0.00656864	2199824	chr26	C26H6orf89
		BD	50SNPwindows	0.00654289	3449944	chr23	#N/A
		BD	50SNPwindows	0.00653789	2086341	chr18	KCNJ16
		BD	50SNPwindows	0.00653783	1075063	chr8	#N/A
		BD	50SNPwindows	0.00653377	8172613	chr13	SPOCK1
		BD	50SNPwindows	0.00652833	44325093	chr1A	#N/A
		BD	50SNPwindows	0.00652833	92301704	chr1	ZBTB20
		BD	50SNPwindows	0.00652635	129027009	chr2	LAPTM4B
		BD	50SNPwindows	0.00652534	16318476	chrZ	#N/A
		BD	50SNPwindows	0.00652115	2055101	chr21	#N/A
		BD	50SNPwindows	0.00651979	36976776	chr3	PARK2
		BD	50SNPwindows	0.00651251	9516419	chrZ	#N/A
		BD	50SNPwindows	0.00651171	5289244	chr26	#N/A
		BD	50SNPwindows	0.00650861	88579719	chr2	#N/A
		BD	50SNPwindows	0.00650715	10235462	chr15	GCN1
		BD	50SNPwindows	0.00648792	22873117	chr4	COL25A1
		BD	50SNPwindows	0.00648792	67213815	chr3	#N/A
		BD	50SNPwindows	0.00648268	954764	chr18	BAIAP2
		BD	50SNPwindows	0.00647266	99668996	chr2	PIEZO2
		BD	50SNPwindows	0.00646838	686185	chr18	TBC1D16
		BD	50SNPwindows	0.00646706	2110184	chr18	#N/A
		BD	50SNPwindows	0.0064645	3323734	chr23	#N/A
		BD	50SNPwindows	0.00646311	14974211	chr10	#N/A
		BD	50SNPwindows	0.00645611	35664634	chr7	KIF5C
		BD	50SNPwindows	0.00645285	62680141	chrZ	#N/A

[truncated: 4 more sheets: SuppTable11, SuppTable12, SuppTable13, SuppTable14]
